# Supplementary material for: Single nucleotide polymorphisms generated by genotyping by sequencing to characterize genome-wide diversity, linkage disequilibrium, and selective sweeps in cultivated watermelon
Source: BMC Genomics. 2014 Sep 8;15(1):767. doi: 10.1186/1471-2164-15-767 (PMC4246513; doi:10.1186/1471-2164-15-767)
Supplement: Supplementary file 2 — Additional file 2: Table S1: List of significant marker associations and respective LD values estimated for pair-wise adjacent SNPs within chromosomes. (XLSX 127 KB) [file 12864_2014_6684_MOESM2_ESM.xlsx]

## Sheet: Data
Marker 1	Chromosome	Position	Marker 1	Marker 2	Distance in markers	Distance in kb	EM - R Squared	EM - D Prime	CHM - R Squared	CHM - D Prime
S1_26420820	1	26420820	S1_26420820	S1_26420821	1	0.001	1	1	1	1
S1_28361997	1	28361997	S1_28361997	S1_28361998	1	0.001	1	1	1	1
S1_28361997	1	28361997	S1_28361997	S1_28361999	2	0.002	1	1	1	1
S1_28361998	1	28361998	S1_28361998	S1_28361999	1	0.001	1	1	1	1
S1_30516775	1	30516775	S1_30516775	S1_30516785	1	0.01	1	1	1	1
S1_30516775	1	30516775	S1_30516775	S1_30516786	2	0.011	1	1	1	1
S1_30516775	1	30516775	S1_30516775	S1_30516788	3	0.013	1	1	1	1
S1_30516775	1	30516775	S1_30516775	S1_30516790	4	0.015	1	1	1	1
S1_30516775	1	30516775	S1_30516775	S1_30516792	5	0.017	1	1	1	1
S1_30516785	1	30516785	S1_30516785	S1_30516786	1	0.001	1	1	1	1
S1_30516785	1	30516785	S1_30516785	S1_30516788	2	0.003	1	1	1	1
S1_30516785	1	30516785	S1_30516785	S1_30516790	3	0.005	1	1	1	1
S1_30516785	1	30516785	S1_30516785	S1_30516792	4	0.007	1	1	1	1
S1_30516786	1	30516786	S1_30516786	S1_30516788	1	0.002	1	1	1	1
S1_30516786	1	30516786	S1_30516786	S1_30516790	2	0.004	1	1	1	1
S1_30516786	1	30516786	S1_30516786	S1_30516792	3	0.006	1	1	1	1
S1_30516788	1	30516788	S1_30516788	S1_30516790	1	0.002	1	1	1	1
S1_30516788	1	30516788	S1_30516788	S1_30516792	2	0.004	1	1	1	1
S1_30516790	1	30516790	S1_30516790	S1_30516792	1	0.002	1	1	1	1
S2_12796565	2	12796565	S2_12796565	S2_12796566	1	0.001	1	1	1	1
S2_21205171	2	21205171	S2_21205171	S2_21205173	1	0.002	1	1	1	1
S2_21205171	2	21205171	S2_21205171	S2_21205174	2	0.003	1	1	1	1
S2_21205173	2	21205173	S2_21205173	S2_21205174	1	0.001	1	1	1	1
S3_3365495	3	3365495	S3_3365495	S3_3365496	1	0.001	1	1	1	1
S3_4134387	3	4134387	S3_4134387	S3_4134388	1	0.001	1	1	1	1
S3_4134387	3	4134387	S3_4134387	S3_4134389	2	0.002	1	1	1	1
S3_4134388	3	4134388	S3_4134388	S3_4134389	1	0.001	1	1	1	1
S3_11695306	3	11695306	S3_11695306	S3_11701883	3	6.577	1	1	1	1
S3_11695308	3	11695308	S3_11695308	S3_11701883	2	6.575	1	1	1	1
S3_18158033	3	18158033	S3_18158033	S3_18171286	1	13.253	1	1	1	1
S6_23683007	6	23683007	S6_23683007	S6_23683008	1	0.001	1	1	1	1
S6_26851087	6	26851087	S6_26851087	S6_26851094	1	0.007	1	1	1	1
S7_30429554	7	30429554	S7_30429554	S7_30429555	1	0.001	1	1	1	1
S9_6093356	9	6093356	S9_6093356	S9_6093359	1	0.003	1	1	1	1
S9_6254582	9	6254582	S9_6254582	S9_6254585	1	0.003	1	1	1	1
S9_32389481	9	32389481	S9_32389481	S9_32389517	1	0.036	1	1	1	1
S9_32419276	9	32419276	S9_32419276	S9_32462594	2	43.318	1	1	1	1
S9_32419276	9	32419276	S9_32419276	S9_32493557	3	74.281	1	1	1	1
S9_32462594	9	32462594	S9_32462594	S9_32493557	1	30.963	1	1	1	1
S9_32519588	9	32519588	S9_32519588	S9_32547234	1	27.646	1	1	1	1
S9_32519588	9	32519588	S9_32519588	S9_32547300	2	27.712	1	1	1	1
S9_32519588	9	32519588	S9_32519588	S9_32547375	3	27.787	1	1	1	1
S9_32547234	9	32547234	S9_32547234	S9_32547300	1	0.066	1	1	1	1
S9_32547234	9	32547234	S9_32547234	S9_32547375	2	0.141	1	1	1	1
S9_32547300	9	32547300	S9_32547300	S9_32547375	1	0.075	1	1	1	1
S9_32547542	9	32547542	S9_32547542	S9_32547543	1	0.001	1	1	1	1
S9_32547542	9	32547542	S9_32547542	S9_32564692	6	17.15	1	1	1	1
S9_32547542	9	32547542	S9_32547542	S9_32564704	7	17.162	1	1	1	1
S9_32547542	9	32547542	S9_32547542	S9_32565914	11	18.372	1	1	1	1
S9_32547542	9	32547542	S9_32547542	S9_32573492	14	25.95	1	1	1	1
S9_32547543	9	32547543	S9_32547543	S9_32564692	5	17.149	1	1	1	1
S9_32547543	9	32547543	S9_32547543	S9_32564704	6	17.161	1	1	1	1
S9_32547543	9	32547543	S9_32547543	S9_32565914	10	18.371	1	1	1	1
S9_32547543	9	32547543	S9_32547543	S9_32573492	13	25.949	1	1	1	1
S9_32547549	9	32547549	S9_32547549	S9_32564747	6	17.198	1	1	1	1
S9_32547549	9	32547549	S9_32547549	S9_32565804	7	18.255	1	1	1	1
S9_32547549	9	32547549	S9_32547549	S9_32565806	8	18.257	1	1	1	1
S9_32547549	9	32547549	S9_32547549	S9_32566055	10	18.506	1	1	1	1
S9_32547549	9	32547549	S9_32547549	S9_32573402	11	25.853	1	1	1	1
S9_32564196	9	32564196	S9_32564196	S9_32564198	1	0.002	1	1	1	1
S9_32564196	9	32564196	S9_32564196	S9_32566055	9	1.859	1	1	1	1
S9_32564196	9	32564196	S9_32564196	S9_32573402	10	9.206	1	1	1	1
S9_32564198	9	32564198	S9_32564198	S9_32566055	8	1.857	1	1	1	1
S9_32564198	9	32564198	S9_32564198	S9_32573402	9	9.204	1	1	1	1
S9_32564692	9	32564692	S9_32564692	S9_32564704	1	0.012	1	1	1	1
S9_32564692	9	32564692	S9_32564692	S9_32565914	5	1.222	1	1	1	1
S9_32564692	9	32564692	S9_32564692	S9_32573492	8	8.8	1	1	1	1
S9_32564704	9	32564704	S9_32564704	S9_32565914	4	1.21	1	1	1	1
S9_32564704	9	32564704	S9_32564704	S9_32573492	7	8.788	1	1	1	1
S9_32565804	9	32565804	S9_32565804	S9_32565806	1	0.002	1	1	1	1
S9_32565804	9	32565804	S9_32565804	S9_32566055	3	0.251	1	1	1	1
S9_32565804	9	32565804	S9_32565804	S9_32573402	4	7.598	1	1	1	1
S9_32565806	9	32565806	S9_32565806	S9_32566055	2	0.249	1	1	1	1
S9_32565806	9	32565806	S9_32565806	S9_32573402	3	7.596	1	1	1	1
S9_32565914	9	32565914	S9_32565914	S9_32573492	3	7.578	1	1	1	1
S9_32566055	9	32566055	S9_32566055	S9_32573402	1	7.347	1	1	1	1
S9_32613357	9	32613357	S9_32613357	S9_32614077	2	0.72	1	1	1	1
S9_32613357	9	32613357	S9_32613357	S9_32614098	3	0.741	1	1	1	1
S9_32613357	9	32613357	S9_32613357	S9_32614167	4	0.81	1	1	1	1
S9_32613357	9	32613357	S9_32613357	S9_32614676	5	1.319	1	1	1	1
S9_32613357	9	32613357	S9_32613357	S9_32614743	6	1.386	1	1	1	1
S9_32613357	9	32613357	S9_32613357	S9_32614749	7	1.392	1	1	1	1
S9_32613357	9	32613357	S9_32613357	S9_32614884	8	1.527	1	1	1	1
S9_32613357	9	32613357	S9_32613357	S9_32614917	9	1.56	1	1	1	1
S9_32613357	9	32613357	S9_32613357	S9_32615586	12	2.229	1	1	1	1
S9_32614077	9	32614077	S9_32614077	S9_32614098	1	0.021	1	1	1	1
S9_32614077	9	32614077	S9_32614077	S9_32614167	2	0.09	1	1	1	1
S9_32614077	9	32614077	S9_32614077	S9_32614676	3	0.599	1	1	1	1
S9_32614077	9	32614077	S9_32614077	S9_32614743	4	0.666	1	1	1	1
S9_32614077	9	32614077	S9_32614077	S9_32614749	5	0.672	1	1	1	1
S9_32614077	9	32614077	S9_32614077	S9_32614884	6	0.807	1	1	1	1
S9_32614077	9	32614077	S9_32614077	S9_32614917	7	0.84	1	1	1	1
S9_32614077	9	32614077	S9_32614077	S9_32615586	10	1.509	1	1	1	1
S9_32614098	9	32614098	S9_32614098	S9_32614167	1	0.069	1	1	1	1
S9_32614098	9	32614098	S9_32614098	S9_32614676	2	0.578	1	1	1	1
S9_32614098	9	32614098	S9_32614098	S9_32614743	3	0.645	1	1	1	1
S9_32614098	9	32614098	S9_32614098	S9_32614749	4	0.651	1	1	1	1
S9_32614098	9	32614098	S9_32614098	S9_32614884	5	0.786	1	1	1	1
S9_32614098	9	32614098	S9_32614098	S9_32614917	6	0.819	1	1	1	1
S9_32614098	9	32614098	S9_32614098	S9_32615586	9	1.488	1	1	1	1
S9_32614167	9	32614167	S9_32614167	S9_32614676	1	0.509	1	1	1	1
S9_32614167	9	32614167	S9_32614167	S9_32614743	2	0.576	1	1	1	1
S9_32614167	9	32614167	S9_32614167	S9_32614749	3	0.582	1	1	1	1
S9_32614167	9	32614167	S9_32614167	S9_32614884	4	0.717	1	1	1	1
S9_32614167	9	32614167	S9_32614167	S9_32614917	5	0.75	1	1	1	1
S9_32614167	9	32614167	S9_32614167	S9_32615586	8	1.419	1	1	1	1
S9_32614676	9	32614676	S9_32614676	S9_32614743	1	0.067	1	1	1	1
S9_32614676	9	32614676	S9_32614676	S9_32614749	2	0.073	1	1	1	1
S9_32614676	9	32614676	S9_32614676	S9_32614884	3	0.208	1	1	1	1
S9_32614676	9	32614676	S9_32614676	S9_32614917	4	0.241	1	1	1	1
S9_32614676	9	32614676	S9_32614676	S9_32615586	7	0.91	1	1	1	1
S9_32614743	9	32614743	S9_32614743	S9_32614749	1	0.006	1	1	1	1
S9_32614743	9	32614743	S9_32614743	S9_32614884	2	0.141	1	1	1	1
S9_32614743	9	32614743	S9_32614743	S9_32614917	3	0.174	1	1	1	1
S9_32614743	9	32614743	S9_32614743	S9_32615586	6	0.843	1	1	1	1
S9_32614749	9	32614749	S9_32614749	S9_32614884	1	0.135	1	1	1	1
S9_32614749	9	32614749	S9_32614749	S9_32614917	2	0.168	1	1	1	1
S9_32614749	9	32614749	S9_32614749	S9_32615586	5	0.837	1	1	1	1
S9_32614884	9	32614884	S9_32614884	S9_32614917	1	0.033	1	1	1	1
S9_32614884	9	32614884	S9_32614884	S9_32615586	4	0.702	1	1	1	1
S9_32614917	9	32614917	S9_32614917	S9_32615586	3	0.669	1	1	1	1
S9_32646333	9	32646333	S9_32646333	S9_32646342	1	0.009	1	1	1	1
S9_32646333	9	32646333	S9_32646333	S9_32663635	2	17.302	1	1	1	1
S9_32646333	9	32646333	S9_32646333	S9_32663746	3	17.413	1	1	1	1
S9_32646342	9	32646342	S9_32646342	S9_32663635	1	17.293	1	1	1	1
S9_32646342	9	32646342	S9_32646342	S9_32663746	2	17.404	1	1	1	1
S9_32663635	9	32663635	S9_32663635	S9_32663746	1	0.111	1	1	1	1
S10_25942334	10	25942334	S10_25942334	S10_25942386	1	0.052	1	1	1	1
S10_27724810	10	27724810	S10_27724810	S10_27724962	2	0.152	1	1	1	1
S1_28016377	1	28016377	S1_28016377	S1_28016422	1	0.045	1	1	1	1
S6_26656130	6	26656130	S6_26656130	S6_26657327	1	1.197	1	1	1	1
S6_26656130	6	26656130	S6_26656130	S6_26657353	2	1.223	1	1	1	1
S9_121263	9	121263	S9_121263	S9_131902	1	10.639	1	1	1	1
S9_32547549	9	32547549	S9_32547549	S9_32564196	1	16.647	1	1	1	1
S9_32547549	9	32547549	S9_32547549	S9_32564198	2	16.649	1	1	1	1
S6_26657327	6	26657327	S6_26657327	S6_26657353	1	0.026	1	1	1	1
S9_32564196	9	32564196	S9_32564196	S9_32565804	6	1.608	1	1	1	1
S9_32564196	9	32564196	S9_32564196	S9_32565806	7	1.61	1	1	1	1
S9_32564198	9	32564198	S9_32564198	S9_32565804	5	1.606	1	1	1	1
S9_32564198	9	32564198	S9_32564198	S9_32565806	6	1.608	1	1	1	1
S6_14833910	6	14833910	S6_14833910	S6_14833911	1	0.001	1	1	1	1
S5_1133494	5	1133494	S5_1133494	S5_1133495	1	0.001	1	1	1	1
S8_20595378	8	20595378	S8_20595378	S8_20595379	1	0.001	1	1	1	1
S1_7632146	1	7632146	S1_7632146	S1_7690475	2	58.329	1	1	1	1
S1_7632146	1	7632146	S1_7632146	S1_7772095	5	139.949	1	1	1	1
S1_7632146	1	7632146	S1_7632146	S1_7772096	6	139.95	1	1	1	1
S1_7632146	1	7632146	S1_7632146	S1_7790155	7	158.009	1	1	1	1
S1_7632146	1	7632146	S1_7632146	S1_7790175	8	158.029	1	1	1	1
S1_7690475	1	7690475	S1_7690475	S1_7772095	3	81.62	1	1	1	1
S1_7690475	1	7690475	S1_7690475	S1_7772096	4	81.621	1	1	1	1
S1_7690475	1	7690475	S1_7690475	S1_7790155	5	99.68	1	1	1	1
S1_7690475	1	7690475	S1_7690475	S1_7790175	6	99.7	1	1	1	1
S1_7772095	1	7772095	S1_7772095	S1_7772096	1	0.001	1	1	1	1
S1_7772095	1	7772095	S1_7772095	S1_7790155	2	18.06	1	1	1	1
S1_7772095	1	7772095	S1_7772095	S1_7790175	3	18.08	1	1	1	1
S1_7772096	1	7772096	S1_7772096	S1_7790155	1	18.059	1	1	1	1
S1_7772096	1	7772096	S1_7772096	S1_7790175	2	18.079	1	1	1	1
S1_7790155	1	7790155	S1_7790155	S1_7790175	1	0.02	1	1	1	1
S3_11003112	3	11003112	S3_11003112	S3_11003128	1	0.016	1	1	1	1
S3_11012756	3	11012756	S3_11012756	S3_11110387	1	97.631	1	1	1	1
S3_13437647	3	13437647	S3_13437647	S3_13521298	1	83.651	1	1	1	1
S3_13437647	3	13437647	S3_13437647	S3_13522329	6	84.682	1	1	1	1
S3_13521298	3	13521298	S3_13521298	S3_13522329	5	1.031	1	1	1	1
S3_13839505	3	13839505	S3_13839505	S3_13839525	1	0.02	1	1	1	1
S3_14237534	3	14237534	S3_14237534	S3_14237541	1	0.007	1	1	1	1
S3_14237534	3	14237534	S3_14237534	S3_14262552	2	25.018	1	1	1	1
S3_14237534	3	14237534	S3_14237534	S3_14262581	3	25.047	1	1	1	1
S3_14237541	3	14237541	S3_14237541	S3_14262552	1	25.011	1	1	1	1
S3_14237541	3	14237541	S3_14237541	S3_14262581	2	25.04	1	1	1	1
S3_14262552	3	14262552	S3_14262552	S3_14262581	1	0.029	1	1	1	1
S3_15101698	3	15101698	S3_15101698	S3_15102309	1	0.611	1	1	1	1
S3_15177102	3	15177102	S3_15177102	S3_15261686	2	84.584	1	1	1	1
S3_15177102	3	15177102	S3_15177102	S3_15261697	3	84.595	1	1	1	1
S3_15261686	3	15261686	S3_15261686	S3_15261697	1	0.011	1	1	1	1
S8_17382456	8	17382456	S8_17382456	S8_17382470	1	0.014	1	1	1	1
S7_23918904	7	23918904	S7_23918904	S7_23918938	1	0.034	1	1	1	1
S3_15102354	3	15102354	S3_15102354	S3_15102407	1	0.053	1	1	1	1
S3_14237534	3	14237534	S3_14237534	S3_14381361	4	143.827	1	1	1	1
S3_14237541	3	14237541	S3_14237541	S3_14381361	3	143.82	1	1	1	1
S3_14262552	3	14262552	S3_14262552	S3_14381361	2	118.809	1	1	1	1
S3_14262581	3	14262581	S3_14262581	S3_14381361	1	118.78	1	1	1	1
S3_15177102	3	15177102	S3_15177102	S3_15262215	5	85.113	1	1	1	1
S3_15261686	3	15261686	S3_15261686	S3_15262215	3	0.529	1	1	1	1
S3_15261697	3	15261697	S3_15261697	S3_15262215	2	0.518	1	1	1	1
S3_14237534	3	14237534	S3_14237534	S3_14381378	5	143.844	1	1	1	1
S3_14237541	3	14237541	S3_14237541	S3_14381378	4	143.837	1	1	1	1
S3_14262552	3	14262552	S3_14262552	S3_14381378	3	118.826	1	1	1	1
S3_14262581	3	14262581	S3_14262581	S3_14381378	2	118.797	1	1	1	1
S3_14381361	3	14381361	S3_14381361	S3_14381378	1	0.017	1	1	1	1
S3_15100383	3	15100383	S3_15100383	S3_15101698	1	1.315	1	1	1	1
S3_15100383	3	15100383	S3_15100383	S3_15102309	2	1.926	1	1	1	1
S3_13176813	3	13176813	S3_13176813	S3_13298622	2	121.809	1	1	1	1
S3_13176813	3	13176813	S3_13176813	S3_13298672	3	121.859	1	1	1	1
S3_13298622	3	13298622	S3_13298622	S3_13298672	1	0.05	1	1	1	1
S3_13839505	3	13839505	S3_13839505	S3_13845563	5	6.058	1	1	1	1
S3_13839525	3	13839525	S3_13839525	S3_13845563	4	6.038	1	1	1	1
S3_13845549	3	13845549	S3_13845549	S3_13845563	1	0.014	1	1	1	1
S3_13839505	3	13839505	S3_13839505	S3_13845549	4	6.044	1	1	1	1
S3_13839525	3	13839525	S3_13839525	S3_13845549	3	6.024	1	1	1	1
S3_13845438	3	13845438	S3_13845438	S3_13845549	2	0.111	1	1	1	1
S3_13845486	3	13845486	S3_13845486	S3_13845549	1	0.063	1	1	1	1
S3_13839505	3	13839505	S3_13839505	S3_13845438	2	5.933	1	1	1	1
S3_13839505	3	13839505	S3_13839505	S3_13845486	3	5.981	1	1	1	1
S3_13839525	3	13839525	S3_13839525	S3_13845438	1	5.913	1	1	1	1
S3_13839525	3	13839525	S3_13839525	S3_13845486	2	5.961	1	1	1	1
S3_13845438	3	13845438	S3_13845438	S3_13845486	1	0.048	1	1	1	1
S3_13845438	3	13845438	S3_13845438	S3_13845563	3	0.125	1	1	1	1
S3_13845486	3	13845486	S3_13845486	S3_13845563	2	0.077	1	1	1	1
S2_28385232	2	28385232	S2_28385232	S2_28385233	1	0.001	1	1	1	1
S3_4307170	3	4307170	S3_4307170	S3_4307220	1	0.05	1	1	1	1
S3_4307170	3	4307170	S3_4307170	S3_4307221	2	0.051	1	1	1	1
S3_4307220	3	4307220	S3_4307220	S3_4307221	1	0.001	1	1	1	1
S2_10529038	2	10529038	S2_10529038	S2_10529059	1	0.021	1	1	1	1
S5_13725209	5	13725209	S5_13725209	S5_13725213	1	0.004	1	1	1	1
S5_13725209	5	13725209	S5_13725209	S5_13725231	2	0.022	1	1	1	1
S5_13725209	5	13725209	S5_13725209	S5_13725246	3	0.037	1	1	1	1
S5_13725213	5	13725213	S5_13725213	S5_13725231	1	0.018	1	1	1	1
S5_13725213	5	13725213	S5_13725213	S5_13725246	2	0.033	1	1	1	1
S5_13725231	5	13725231	S5_13725231	S5_13725246	1	0.015	1	1	1	1
S9_18415165	9	18415165	S9_18415165	S9_18415166	1	0.001	1	1	1	1
S3_2214074	3	2214074	S3_2214074	S3_2214103	1	0.029	1	1	1	1
S6_26633666	6	26633666	S6_26633666	S6_26633996	2	0.33	1	1	1	1
S6_26633996	6	26633996	S6_26633996	S6_26655237	4	21.241	1	1	1	1
S6_26633666	6	26633666	S6_26633666	S6_26655237	6	21.571	1	1	1	1
S4_15982532	4	15982532	S4_15982532	S4_15982537	1	0.005	1	1	1	1
S3_13754047	3	13754047	S3_13754047	S3_13754057	1	0.01	1	1	1	1
S2_5572458	2	5572458	S2_5572458	S2_5572459	1	0.001	1	1	1	1
S6_26130655	6	26130655	S6_26130655	S6_26190482	6	59.827	1	1	1	1
S6_26190482	6	26190482	S6_26190482	S6_26219042	1	28.56	1	1	1	1
S6_26238258	6	26238258	S6_26238258	S6_26307524	4	69.266	1	1	1	1
S6_26238258	6	26238258	S6_26238258	S6_26307557	5	69.299	1	1	1	1
S6_26307524	6	26307524	S6_26307524	S6_26307557	1	0.033	1	1	1	1
S6_26307524	6	26307524	S6_26307524	S6_26330910	2	23.386	1	1	1	1
S6_26307557	6	26307557	S6_26307557	S6_26330910	1	23.353	1	1	1	1
S6_26473073	6	26473073	S6_26473073	S6_26510922	4	37.849	1	1	1	1
S6_26473073	6	26473073	S6_26473073	S6_26510923	5	37.85	1	1	1	1
S6_26486610	6	26486610	S6_26486610	S6_26510922	2	24.312	1	1	1	1
S6_26486610	6	26486610	S6_26486610	S6_26510923	3	24.313	1	1	1	1
S6_26510922	6	26510922	S6_26510922	S6_26510923	1	0.001	1	1	1	1
S6_26510922	6	26510922	S6_26510922	S6_26513469	2	2.547	1	1	1	1
S6_26510923	6	26510923	S6_26510923	S6_26513469	1	2.546	1	1	1	1
S6_26473066	6	26473066	S6_26473066	S6_26510922	5	37.856	1	1	1	1
S6_26473066	6	26473066	S6_26473066	S6_26510923	6	37.857	1	1	1	1
S6_26578756	6	26578756	S6_26578756	S6_26657471	13	78.715	1	1	1	1
S6_26633996	6	26633996	S6_26633996	S6_26657471	8	23.475	1	1	1	1
S6_26633666	6	26633666	S6_26633666	S6_26657471	10	23.805	1	1	1	1
S1_14672759	1	14672759	S1_14672759	S1_14672765	1	0.006	1	1	1	1
S6_26655237	6	26655237	S6_26655237	S6_26657471	4	2.234	1	1	1	1
S7_20195813	7	20195813	S7_20195813	S7_20195821	1	0.008	1	1	1	1
S3_5023478	3	5023478	S3_5023478	S3_5057889	5	34.411	1	1	1	1
S1_33183540	1	33183540	S1_33183540	S1_33183541	1	0.001	1	1	1	1
S6_25859119	6	25859119	S6_25859119	S6_25859154	1	0.035	1	1	1	1
S6_26473073	6	26473073	S6_26473073	S6_26479409	1	6.336	1	1	1	1
S6_26479409	6	26479409	S6_26479409	S6_26486610	1	7.201	1	1	1	1
S6_26479409	6	26479409	S6_26479409	S6_26510922	3	31.513	1	1	1	1
S6_26479409	6	26479409	S6_26479409	S6_26510923	4	31.514	1	1	1	1
S6_26479409	6	26479409	S6_26479409	S6_26513469	5	34.06	1	1	1	1
S9_32408338	9	32408338	S9_32408338	S9_32408380	1	0.042	1	1	1	1
S6_26473066	6	26473066	S6_26473066	S6_26479409	2	6.343	1	1	1	1
S3_5361517	3	5361517	S3_5361517	S3_5362075	1	0.558	1	1	1	1
S3_5361517	3	5361517	S3_5361517	S3_5410529	4	49.012	1	1	1	1
S3_5362075	3	5362075	S3_5362075	S3_5410529	3	48.454	1	1	1	1
S3_5441940	3	5441940	S3_5441940	S3_5441942	1	0.002	1	1	1	1
S3_5441940	3	5441940	S3_5441940	S3_5441944	2	0.004	1	1	1	1
S3_5441940	3	5441940	S3_5441940	S3_5441945	3	0.005	1	1	1	1
S3_5441942	3	5441942	S3_5441942	S3_5441944	1	0.002	1	1	1	1
S3_5441942	3	5441942	S3_5441942	S3_5441945	2	0.003	1	1	1	1
S3_5441944	3	5441944	S3_5441944	S3_5441945	1	0.001	1	1	1	1
S3_7700670	3	7700670	S3_7700670	S3_7700671	1	0.001	1	1	1	1
S6_21143924	6	21143924	S6_21143924	S6_21143930	1	0.006	1	1	1	1
S3_3892377	3	3892377	S3_3892377	S3_3906922	2	14.545	1	1	1	1
S3_3892377	3	3892377	S3_3892377	S3_3906953	4	14.576	1	1	1	1
S3_3906922	3	3906922	S3_3906922	S3_3906953	2	0.031	1	1	1	1
S3_5452749	3	5452749	S3_5452749	S3_5452776	1	0.027	1	1	1	1
S3_3353670	3	3353670	S3_3353670	S3_3353700	1	0.03	1	1	1	1
S1_363646	1	363646	S1_363646	S1_363648	1	0.002	1	1	1	1
S6_15991966	6	15991966	S6_15991966	S6_15991990	1	0.024	1	1	1	1
S6_26473073	6	26473073	S6_26473073	S6_26486610	2	13.537	1	1	1	1
S5_11247627	5	11247627	S5_11247627	S5_11247636	1	0.009	1	1	1	1
S6_26473066	6	26473066	S6_26473066	S6_26473073	1	0.007	1	1	1	1
S6_26473066	6	26473066	S6_26473066	S6_26486610	3	13.544	1	1	1	1
S6_25814032	6	25814032	S6_25814032	S6_25859020	6	44.988	1	1	1	1
S3_3169887	3	3169887	S3_3169887	S3_3288389	4	118.502	1	1	1	1
S3_3830382	3	3830382	S3_3830382	S3_3830533	1	0.151	1	1	1	1
S3_3169887	3	3169887	S3_3169887	S3_3230618	3	60.731	1	1	1	1
S3_3230618	3	3230618	S3_3230618	S3_3288389	1	57.771	1	1	1	1
S6_26102113	6	26102113	S6_26102113	S6_26105840	1	3.727	1	1	1	1
S10_20824150	10	20824150	S10_20824150	S10_20824151	1	0.001	1	1	1	1
S3_22303581	3	22303581	S3_22303581	S3_22303588	1	0.007	1	1	1	1
S5_30864208	5	30864208	S5_30864208	S5_30864210	1	0.002	1	1	1	1
S5_30864208	5	30864208	S5_30864208	S5_30864214	2	0.006	1	1	1	1
S5_30864210	5	30864210	S5_30864210	S5_30864214	1	0.004	1	1	1	1
S7_6301459	7	6301459	S7_6301459	S7_6301544	1	0.085	1	1	1	1
S3_12184521	3	12184521	S3_12184521	S3_12184551	1	0.03	1	1	1	1
S3_5046624	3	5046624	S3_5046624	S3_5046629	1	0.005	1	1	1	1
S5_30143580	5	30143580	S5_30143580	S5_30143581	1	0.001	1	1	1	1
S6_13324557	6	13324557	S6_13324557	S6_13324559	1	0.002	1	1	1	1
S6_25824881	6	25824881	S6_25824881	S6_25854123	2	29.242	1	1	1	1
S6_13690931	6	13690931	S6_13690931	S6_13690953	1	0.022	1	1	1	1
S5_27654197	5	27654197	S5_27654197	S5_27654198	1	0.001	1	1	1	1
S5_27654197	5	27654197	S5_27654197	S5_27654201	2	0.004	1	1	1	1
S5_27654197	5	27654197	S5_27654197	S5_27654204	3	0.007	1	1	1	1
S5_27654198	5	27654198	S5_27654198	S5_27654201	1	0.003	1	1	1	1
S5_27654198	5	27654198	S5_27654198	S5_27654204	2	0.006	1	1	1	1
S5_27654201	5	27654201	S5_27654201	S5_27654204	1	0.003	1	1	1	1
S3_5504228	3	5504228	S3_5504228	S3_5504242	1	0.014	1	1	1	1
S3_5504228	3	5504228	S3_5504228	S3_5557720	4	53.492	1	1	1	1
S3_5504242	3	5504242	S3_5504242	S3_5557720	3	53.478	1	1	1	1
S9_16536869	9	16536869	S9_16536869	S9_16536880	1	0.011	1	1	1	1
S3_4630614	3	4630614	S3_4630614	S3_4635034	6	4.42	1	1	1	1
S6_26913683	6	26913683	S6_26913683	S6_26913693	1	0.01	1	1	1	1
S6_26913683	6	26913683	S6_26913683	S6_26913694	2	0.011	1	1	1	1
S6_26913693	6	26913693	S6_26913693	S6_26913694	1	0.001	1	1	1	1
S7_11165693	7	11165693	S7_11165693	S7_11166540	1	0.847	1	1	1	1
S9_2121388	9	2121388	S9_2121388	S9_2121406	1	0.018	1	1	1	1
S9_2121388	9	2121388	S9_2121388	S9_2121408	2	0.02	1	1	1	1
S9_2121406	9	2121406	S9_2121406	S9_2121408	1	0.002	1	1	1	1
S10_28202754	10	28202754	S10_28202754	S10_28202757	1	0.003	1	1	1	1
S4_1937241	4	1937241	S4_1937241	S4_1937273	2	0.032	1	1	1	1
S4_21796719	4	21796719	S4_21796719	S4_21796720	1	0.001	1	1	1	1
S9_16490470	9	16490470	S9_16490470	S9_16536869	1	46.399	1	1	1	1
S9_16490470	9	16490470	S9_16490470	S9_16536880	2	46.41	1	1	1	1
S2_31714098	2	31714098	S2_31714098	S2_31714132	1	0.034	1	1	1	1
S4_21796719	4	21796719	S4_21796719	S4_21796722	2	0.003	1	1	1	1
S4_21796719	4	21796719	S4_21796719	S4_21796723	3	0.004	1	1	1	1
S4_21796720	4	21796720	S4_21796720	S4_21796722	1	0.002	1	1	1	1
S4_21796720	4	21796720	S4_21796720	S4_21796723	2	0.003	1	1	1	1
S4_21796722	4	21796722	S4_21796722	S4_21796723	1	0.001	1	1	1	1
S5_8844787	5	8844787	S5_8844787	S5_8844789	1	0.002	1	1	1	1
S6_25824881	6	25824881	S6_25824881	S6_25865915	6	41.034	1	1	1	1
S6_25854123	6	25854123	S6_25854123	S6_25865915	4	11.792	1	1	1	1
S6_26823836	6	26823836	S6_26823836	S6_26823867	1	0.031	1	1	1	1
S3_4153636	3	4153636	S3_4153636	S3_4153668	1	0.032	1	1	1	1
S3_24198868	3	24198868	S3_24198868	S3_24198897	1	0.029	1	1	1	1
S7_20195800	7	20195800	S7_20195800	S7_20195805	1	0.005	1	1	1	1
S2_19570465	2	19570465	S2_19570465	S2_19570483	1	0.018	1	1	1	1
S3_3089487	3	3089487	S3_3089487	S3_3089625	1	0.138	1	1	1	1
S3_24149412	3	24149412	S3_24149412	S3_24198897	4	49.485	1	1	1	1
S3_4634920	3	4634920	S3_4634920	S3_4696853	6	61.933	1	1	1	1
S3_4134539	3	4134539	S3_4134539	S3_4134617	1	0.078	1	1	1	1
S3_15144037	3	15144037	S3_15144037	S3_15262361	7	118.324	1	1	1	1
S3_3323907	3	3323907	S3_3323907	S3_3323939	2	0.032	1	1	1	1
S3_3758878	3	3758878	S3_3758878	S3_3759594	1	0.716	1	1	1	1
S3_24149412	3	24149412	S3_24149412	S3_24198868	3	49.456	1	1	1	1
S3_3320981	3	3320981	S3_3320981	S3_3323907	1	2.926	1	1	1	1
S3_3320981	3	3320981	S3_3320981	S3_3323939	3	2.958	1	1	1	1
S3_3334203	3	3334203	S3_3334203	S3_3353774	4	19.571	1	1	1	1
S3_3432990	3	3432990	S3_3432990	S3_3439383	2	6.393	1	1	1	1
S3_3565120	3	3565120	S3_3565120	S3_3584275	8	19.155	1	1	1	1
S3_3394224	3	3394224	S3_3394224	S3_3432990	2	38.766	1	1	1	1
S3_4134518	3	4134518	S3_4134518	S3_4147623	3	13.105	1	1	1	1
S1_7232	1	7232	S1_7232	S1_7244	1	0.012	1	1	1	1
S1_7232	1	7232	S1_7232	S1_7258	2	0.026	1	1	1	1
S1_7244	1	7244	S1_7244	S1_7258	1	0.014	1	1	1	1
S3_3394224	3	3394224	S3_3394224	S3_3439383	4	45.159	1	1	1	1
S1_21778959	1	21778959	S1_21778959	S1_21778966	1	0.007	1	1	1	1
S3_4153136	3	4153136	S3_4153136	S3_4153631	1	0.495	1	1	1	1
S9_3676303	9	3676303	S9_3676303	S9_3679487	5	3.184	1	1	1	1
S11_4431399	11	4431399	S11_4431399	S11_4461885	1	30.486	1	1	1	1
S11_16147187	11	16147187	S11_16147187	S11_16148018	1	0.831	1	1	1	1
S7_12915530	7	12915530	S7_12915530	S7_12915531	1	0.001	1	1	1	1
S7_12915530	7	12915530	S7_12915530	S7_12915532	2	0.002	1	1	1	1
S7_12915531	7	12915531	S7_12915531	S7_12915532	1	0.001	1	1	1	1
S8_24490771	8	24490771	S8_24490771	S8_24490773	1	0.002	1	1	1	1
S11_19194414	11	19194414	S11_19194414	S11_19194420	1	0.006	1	1	1	1
S3_11833250	3	11833250	S3_11833250	S3_11833293	2	0.043	1	1	1	1
S2_28983700	2	28983700	S2_28983700	S2_28983707	1	0.007	1	1	1	1
S3_10651570	3	10651570	S3_10651570	S3_10666736	4	15.166	1	1	1	1
S9_16877560	9	16877560	S9_16877560	S9_16877563	1	0.003	1	1	1	1
S4_21806521	4	21806521	S4_21806521	S4_21806522	1	0.001	1	1	1	1
S4_21806521	4	21806521	S4_21806521	S4_21806523	2	0.002	1	1	1	1
S4_21806522	4	21806522	S4_21806522	S4_21806523	1	0.001	1	1	1	1
S3_10646487	3	10646487	S3_10646487	S3_10666353	2	19.866	1	1	1	1
S2_14936386	2	14936386	S2_14936386	S2_14936399	1	0.013	1	1	1	1
S3_4617129	3	4617129	S3_4617129	S3_4634806	4	17.677	1	1	1	1
S3_4617129	3	4617129	S3_4617129	S3_4635100	8	17.971	1	1	1	1
S3_4634806	3	4634806	S3_4634806	S3_4635100	4	0.294	1	1	1	1
S1_33541127	1	33541127	S1_33541127	S1_33541141	3	0.014	1	1	1	1
S3_4609570	3	4609570	S3_4609570	S3_4617129	4	7.559	1	1	1	1
S3_4609570	3	4609570	S3_4609570	S3_4634806	8	25.236	1	1	1	1
S3_4609570	3	4609570	S3_4609570	S3_4635100	12	25.53	1	1	1	1
S3_4617129	3	4617129	S3_4617129	S3_4630876	3	13.747	1	1	1	1
S3_4630876	3	4630876	S3_4630876	S3_4634806	1	3.93	1	1	1	1
S3_4630876	3	4630876	S3_4630876	S3_4635100	5	4.224	1	1	1	1
S3_4609570	3	4609570	S3_4609570	S3_4630876	7	21.306	1	1	1	1
S7_15267692	7	15267692	S7_15267692	S7_15267693	1	0.001	1	1	1	1
S3_13839417	3	13839417	S3_13839417	S3_13839418	1	0.001	1	1	1	1
S9_4303885	9	4303885	S9_4303885	S9_4303886	1	0.001	1	1	1	1
S1_7526423	1	7526423	S1_7526423	S1_7526453	1	0.03	1	1	1	1
S1_7526423	1	7526423	S1_7526423	S1_7526465	2	0.042	1	1	1	1
S1_7526453	1	7526453	S1_7526453	S1_7526465	1	0.012	1	1	1	1
S3_27818549	3	27818549	S3_27818549	S3_27818588	1	0.039	1	1	1	1
S3_3705806	3	3705806	S3_3705806	S3_3736927	3	31.121	1	1	1	1
S3_3577424	3	3577424	S3_3577424	S3_3577425	1	0.001	1	1	1	1
S3_3577424	3	3577424	S3_3577424	S3_3593817	5	16.393	1	1	1	1
S3_3577425	3	3577425	S3_3577425	S3_3593817	4	16.392	1	1	1	1
S5_25246522	5	25246522	S5_25246522	S5_25263814	3	17.292	1	1	1	1
S3_3567320	3	3567320	S3_3567320	S3_3577424	3	10.104	1	1	1	1
S3_3567320	3	3567320	S3_3567320	S3_3577425	4	10.105	1	1	1	1
S3_3567320	3	3567320	S3_3567320	S3_3593817	8	26.497	1	1	1	1
S3_3624019	3	3624019	S3_3624019	S3_3624045	1	0.026	1	1	1	1
S3_10423560	3	10423560	S3_10423560	S3_10423694	1	0.134	1	1	1	1
S1_7608698	1	7608698	S1_7608698	S1_7608704	1	0.006	1	1	1	1
S7_1891217	7	1891217	S7_1891217	S7_1891223	3	0.006	1	1	1	1
S3_3574149	3	3574149	S3_3574149	S3_3577424	2	3.275	1	1	1	1
S3_3574149	3	3574149	S3_3574149	S3_3577425	3	3.276	1	1	1	1
S3_3574149	3	3574149	S3_3574149	S3_3593817	7	19.668	1	1	1	1
S3_3705806	3	3705806	S3_3705806	S3_3713859	1	8.053	1	1	1	1
S3_3705806	3	3705806	S3_3705806	S3_3713865	2	8.059	1	1	1	1
S3_3713859	3	3713859	S3_3713859	S3_3713865	1	0.006	1	1	1	1
S3_3713859	3	3713859	S3_3713859	S3_3736927	2	23.068	1	1	1	1
S3_3713865	3	3713865	S3_3713865	S3_3736927	1	23.062	1	1	1	1
S3_15354419	3	15354419	S3_15354419	S3_15354452	1	0.033	1	1	1	1
S3_4609570	3	4609570	S3_4609570	S3_4715887	18	106.317	1	1	1	1
S3_4617129	3	4617129	S3_4617129	S3_4715887	14	98.758	1	1	1	1
S3_4630876	3	4630876	S3_4630876	S3_4715887	11	85.011	1	1	1	1
S3_4634806	3	4634806	S3_4634806	S3_4715887	10	81.081	1	1	1	1
S3_4635100	3	4635100	S3_4635100	S3_4715887	6	80.787	1	1	1	1
S3_3567320	3	3567320	S3_3567320	S3_3574149	1	6.829	1	1	1	1
S3_3577424	3	3577424	S3_3577424	S3_3603456	7	26.032	1	1	1	1
S3_3577425	3	3577425	S3_3577425	S3_3603456	6	26.031	1	1	1	1
S3_3593817	3	3593817	S3_3593817	S3_3603456	2	9.639	1	1	1	1
S6_2114369	6	2114369	S6_2114369	S6_2128807	4	14.438	1	1	1	1
S1_7526423	1	7526423	S1_7526423	S1_7608698	10	82.275	1	1	1	1
S1_7526423	1	7526423	S1_7526423	S1_7608704	11	82.281	1	1	1	1
S1_7526453	1	7526453	S1_7526453	S1_7608698	9	82.245	1	1	1	1
S1_7526453	1	7526453	S1_7526453	S1_7608704	10	82.251	1	1	1	1
S1_7526465	1	7526465	S1_7526465	S1_7608698	8	82.233	1	1	1	1
S1_7526465	1	7526465	S1_7526465	S1_7608704	9	82.239	1	1	1	1
S3_12515864	3	12515864	S3_12515864	S3_12515900	2	0.036	1	1	1	1
S3_3567320	3	3567320	S3_3567320	S3_3603456	10	36.136	1	1	1	1
S3_3574149	3	3574149	S3_3574149	S3_3603456	9	29.307	1	1	1	1
S5_25500143	5	25500143	S5_25500143	S5_25500197	1	0.054	1	1	1	1
S9_4260734	9	4260734	S9_4260734	S9_4260759	1	0.025	1	1	1	1
S9_4357138	9	4357138	S9_4357138	S9_4394379	1	37.241	1	1	1	1
S3_13521349	3	13521349	S3_13521349	S3_13521373	1	0.024	1	1	1	1
S9_4307374	9	4307374	S9_4307374	S9_4331227	1	23.853	1	1	1	1
S1_7565292	1	7565292	S1_7565292	S1_7591522	1	26.23	1	1	1	1
S9_4438873	9	4438873	S9_4438873	S9_4548256	6	109.383	1	1	1	1
S9_4438873	9	4438873	S9_4438873	S9_4548390	7	109.517	1	1	1	1
S3_11695306	3	11695306	S3_11695306	S3_11695308	1	0.002	1	1	1	1
S9_4548256	9	4548256	S9_4548256	S9_4548390	1	0.134	1	1	1	1
S11_7342654	11	7342654	S11_7342654	S11_7342655	1	0.001	1	1	1	1
S11_7342654	11	7342654	S11_7342654	S11_7342656	2	0.002	1	1	1	1
S11_7342655	11	7342655	S11_7342655	S11_7342656	1	0.001	1	1	1	1
S3_12082116	3	12082116	S3_12082116	S3_12157827	2	75.711	1	1	1	1
S7_29159836	7	29159836	S7_29159836	S7_29159838	1	0.002	1	1	1	1
S7_29159836	7	29159836	S7_29159836	S7_29159840	3	0.004	1	1	1	1
S7_29159838	7	29159838	S7_29159838	S7_29159840	2	0.002	1	1	1	1
S1_7591522	1	7591522	S1_7591522	S1_7607047	1	15.525	1	1	1	1
S1_7591522	1	7591522	S1_7591522	S1_7607068	2	15.546	1	1	1	1
S1_7607047	1	7607047	S1_7607047	S1_7607068	1	0.021	1	1	1	1
S1_7565292	1	7565292	S1_7565292	S1_7607047	2	41.755	1	1	1	1
S1_7565292	1	7565292	S1_7565292	S1_7607068	3	41.776	1	1	1	1
S10_26077399	10	26077399	S10_26077399	S10_26077400	1	0.001	1	1	1	1
S10_26077400	10	26077400	S10_26077400	S10_26077401	1	0.001	1	1	1	1
S10_26077399	10	26077399	S10_26077399	S10_26077401	2	0.002	1	1	1	1
S11_20947267	11	20947267	S11_20947267	S11_20960669	2	13.402	0.958296	1	0.977229	1.00983
S5_33501924	5	33501924	S5_33501924	S5_33505841	3	3.917	0.957543	1	0.977743	1.01049
S10_8849193	10	8849193	S10_8849193	S10_8849202	1	0.009	0.956598	0.999997	0.835714	0.93468
S9_32614021	9	32614021	S9_32614021	S9_32634779	12	20.758	0.955744	1	0.978004	1.01158
S9_32615399	9	32615399	S9_32615399	S9_32634779	2	19.38	0.955744	1	0.978004	1.01158
S2_5295262	2	5295262	S2_5295262	S2_5295337	1	0.075	0.954872	1	0.976979	1.01151
S7_28832401	7	28832401	S7_28832401	S7_28836455	2	4.054	0.954545	1	0.976619	1.0115
S11_20545502	11	20545502	S11_20545502	S11_20545515	1	0.013	0.953372	1	0.974683	1.01111
S5_26388907	5	26388907	S5_26388907	S5_26391833	1	2.926	0.949131	1	0.974079	1.01306
S1_14672675	1	14672675	S1_14672675	S1_14672759	1	0.084	0.945882	1	0.972569	1.01401
S1_14672675	1	14672675	S1_14672675	S1_14672765	2	0.09	0.945882	1	0.972569	1.01401
S3_5046624	3	5046624	S3_5046624	S3_5057889	4	11.265	0.944516	1	0.971834	1.01436
S3_5046629	3	5046629	S3_5046629	S3_5057889	3	11.26	0.944516	1	0.971834	1.01436
S3_27671311	3	27671311	S3_27671311	S3_27686802	2	15.491	0.942623	1	0.968093	1.01342
S10_11153135	10	11153135	S10_11153135	S10_11297210	1	144.075	0.941094	1	0.970105	1.0153
S3_4883828	3	4883828	S3_4883828	S3_4909793	2	25.965	0.93951	1	0.967161	1.01461
S3_4834827	3	4834827	S3_4834827	S3_4842097	1	7.27	0.939153	1	0.96696	1.0147
S3_4842097	3	4842097	S3_4842097	S3_4852299	1	10.202	0.938775	1	0.969001	1.01597
S6_2092047	6	2092047	S6_2092047	S6_2092048	1	0.001	0.938374	1	0.935675	0.99856
S6_2092048	6	2092048	S6_2092048	S6_2092056	1	0.008	0.938374	1	0.935675	0.99856
S3_5441926	3	5441926	S3_5441926	S3_5441940	2	0.014	0.937333	1	0.967	1.0157
S3_5441926	3	5441926	S3_5441926	S3_5441942	3	0.016	0.937333	1	0.967	1.0157
S3_5441926	3	5441926	S3_5441926	S3_5441944	4	0.018	0.937333	1	0.967	1.0157
S3_5441926	3	5441926	S3_5441926	S3_5441945	5	0.019	0.937333	1	0.967	1.0157
S3_4617129	3	4617129	S3_4617129	S3_4630614	1	13.485	0.937333	1	0.967252	1.01583
S3_4630614	3	4630614	S3_4630614	S3_4634806	3	4.192	0.937333	1	0.967252	1.01583
S3_4630614	3	4630614	S3_4630614	S3_4635100	7	4.486	0.937333	1	0.967252	1.01583
S3_4617129	3	4617129	S3_4617129	S3_4634856	5	17.727	0.937331	0.999999	0.964614	1.01445
S3_4634806	3	4634806	S3_4634806	S3_4634856	1	0.05	0.937331	0.999999	0.964614	1.01445
S3_4634856	3	4634856	S3_4634856	S3_4635100	3	0.244	0.937331	0.999999	0.964614	1.01445
S3_4609570	3	4609570	S3_4609570	S3_4630614	5	21.044	0.936986	1	0.96705	1.01592
S3_4617129	3	4617129	S3_4617129	S3_4635034	7	17.905	0.936986	1	0.96705	1.01592
S3_4630614	3	4630614	S3_4630614	S3_4630876	2	0.262	0.936986	1	0.96705	1.01592
S3_4630876	3	4630876	S3_4630876	S3_4635034	4	4.158	0.936986	1	0.96705	1.01592
S3_4634806	3	4634806	S3_4634806	S3_4635034	3	0.228	0.936986	1	0.96705	1.01592
S3_4635034	3	4635034	S3_4635034	S3_4635100	1	0.066	0.936986	1	0.96705	1.01592
S3_4609570	3	4609570	S3_4609570	S3_4634856	9	25.286	0.936984	0.999999	0.964402	1.01452
S3_4630876	3	4630876	S3_4630876	S3_4634856	2	3.98	0.936984	0.999999	0.964402	1.01452
S3_4609570	3	4609570	S3_4609570	S3_4635034	11	25.464	0.936619	1	0.966837	1.016
S3_4634856	3	4634856	S3_4634856	S3_4715887	9	81.031	0.934921	1	0.963138	1.01498
S3_4630614	3	4630614	S3_4630614	S3_4715887	13	85.273	0.93492	1	0.965847	1.0164
S3_4635034	3	4635034	S3_4635034	S3_4715887	7	80.853	0.93492	1	0.965847	1.0164
S3_5441940	3	5441940	S3_5441940	S3_5452658	5	10.718	0.934903	1	0.96679	1.01691
S3_5441942	3	5441942	S3_5441942	S3_5452658	4	10.716	0.934903	1	0.96679	1.01691
S3_5441944	3	5441944	S3_5441944	S3_5452658	3	10.714	0.934903	1	0.96679	1.01691
S3_5441945	3	5441945	S3_5441945	S3_5452658	2	10.713	0.934903	1	0.96679	1.01691
S3_4634920	3	4634920	S3_4634920	S3_4635100	2	0.18	0.934902	1	0.964373	1.01564
S3_4617129	3	4617129	S3_4617129	S3_4634920	6	17.791	0.934902	1	0.964373	1.01564
S3_4634806	3	4634806	S3_4634806	S3_4634920	2	0.114	0.934902	1	0.964373	1.01564
S3_4453491	3	4453491	S3_4453491	S3_4455895	2	2.404	0.934566	1	0.96135	1.01423
S3_4609570	3	4609570	S3_4609570	S3_4634920	10	25.35	0.934565	1	0.96418	1.01572
S3_4630876	3	4630876	S3_4630876	S3_4634920	3	4.044	0.934565	1	0.96418	1.01572
S3_4617129	3	4617129	S3_4617129	S3_4696853	12	79.724	0.93421	1	0.963977	1.01581
S3_4634806	3	4634806	S3_4634806	S3_4696853	8	62.047	0.93421	1	0.963977	1.01581
S3_4635100	3	4635100	S3_4635100	S3_4696853	4	61.753	0.93421	1	0.963977	1.01581
S3_4804340	3	4804340	S3_4804340	S3_4808953	2	4.613	0.93421	1	0.963977	1.01581
S3_4609570	3	4609570	S3_4609570	S3_4696853	16	87.283	0.933834	1	0.963763	1.0159
S3_4630876	3	4630876	S3_4630876	S3_4696853	9	65.977	0.933834	1	0.963763	1.0159
S3_4617129	3	4617129	S3_4617129	S3_4670562	11	53.433	0.933014	1	0.963294	1.0161
S3_4634806	3	4634806	S3_4634806	S3_4670562	7	35.756	0.933014	1	0.963294	1.0161
S3_4634856	3	4634856	S3_4634856	S3_4670562	6	35.706	0.933014	1	0.963294	1.0161
S3_4635100	3	4635100	S3_4635100	S3_4670562	3	35.462	0.933014	1	0.963294	1.0161
S3_4609570	3	4609570	S3_4609570	S3_4670562	15	60.992	0.932565	1	0.963038	1.01621
S3_4630876	3	4630876	S3_4630876	S3_4670562	8	39.686	0.932565	1	0.963038	1.01621
S3_4634920	3	4634920	S3_4634920	S3_4715887	8	80.967	0.932565	1	0.963038	1.01621
S3_4455748	3	4455748	S3_4455748	S3_4455895	1	0.147	0.932179	1	0.961227	1.01546
S3_3705767	3	3705767	S3_3705767	S3_3705806	1	0.039	0.932178	1	0.964498	1.01719
S3_3705767	3	3705767	S3_3705767	S3_3736927	4	31.16	0.932178	1	0.964498	1.01719
S3_4153636	3	4153636	S3_4153636	S3_4159716	2	6.08	0.932178	1	0.964498	1.01719
S3_4530655	3	4530655	S3_4530655	S3_4530897	2	0.242	0.932088	1	0.962951	1.01642
S3_4634920	3	4634920	S3_4634920	S3_4696958	7	62.038	0.931852	1	0.963899	1.01705
S3_3564994	3	3564994	S3_3564994	S3_3577424	5	12.43	0.931851	1	0.964306	1.01726
S3_3564994	3	3564994	S3_3564994	S3_3577425	6	12.431	0.931851	1	0.964306	1.01726
S3_3564994	3	3564994	S3_3564994	S3_3593817	10	28.823	0.931851	1	0.964306	1.01726
S3_4153668	3	4153668	S3_4153668	S3_4159716	1	6.048	0.931851	1	0.964306	1.01726
S3_4696853	3	4696853	S3_4696853	S3_4715887	2	19.034	0.931578	0.999999	0.962473	1.01645
S3_4162123	3	4162123	S3_4162123	S3_4165192	1	3.069	0.931507	1	0.963716	1.01714
S3_3564994	3	3564994	S3_3564994	S3_3567320	2	2.326	0.931506	1	0.964104	1.01735
S3_3705767	3	3705767	S3_3705767	S3_3713859	2	8.092	0.931506	1	0.964104	1.01735
S3_3705767	3	3705767	S3_3705767	S3_3713865	3	8.098	0.931506	1	0.964104	1.01735
S3_4696853	3	4696853	S3_4696853	S3_4696958	1	0.105	0.931142	1	0.963523	1.01724
S3_3564994	3	3564994	S3_3564994	S3_3574149	3	9.155	0.931142	1	0.963889	1.01743
S3_3564994	3	3564994	S3_3564994	S3_3603456	12	38.462	0.931142	1	0.963889	1.01743
S3_3892377	3	3892377	S3_3892377	S3_3904132	1	11.755	0.931034	1	0.96489	1.01802
S3_4852435	3	4852435	S3_4852435	S3_4852588	2	0.153	0.930757	1	0.963318	1.01734
S3_3904132	3	3904132	S3_3904132	S3_3914005	5	9.873	0.929825	1	0.964298	1.01837
S3_4670562	3	4670562	S3_4670562	S3_4715887	3	45.325	0.929823	0.999999	0.961468	1.01687
S6_11422357	6	11422357	S6_11422357	S6_11422388	2	0.031	0.92911	1	0.924559	0.997548
S3_3577424	3	3577424	S3_3577424	S3_3584275	4	6.851	0.929109	1	0.960806	1.01691
S3_3577425	3	3577425	S3_3577425	S3_3584275	3	6.85	0.929109	1	0.960806	1.01691
S3_3584275	3	3584275	S3_3584275	S3_3593817	1	9.542	0.929109	1	0.960806	1.01691
S3_4153631	3	4153631	S3_4153631	S3_4159716	3	6.085	0.929109	1	0.960806	1.01691
S3_3567320	3	3567320	S3_3567320	S3_3584275	7	16.955	0.928792	1	0.960622	1.01699
S3_3565120	3	3565120	S3_3565120	S3_3577424	4	12.304	0.928457	1	0.960429	1.01707
S3_3565120	3	3565120	S3_3565120	S3_3577425	5	12.305	0.928457	1	0.960429	1.01707
S3_3565120	3	3565120	S3_3565120	S3_3593817	9	28.697	0.928457	1	0.960429	1.01707
S3_3574149	3	3574149	S3_3574149	S3_3584275	6	10.126	0.928457	1	0.960429	1.01707
S3_5452658	3	5452658	S3_5452658	S3_5452749	1	0.091	0.928105	1	0.963218	1.01874
S3_5452658	3	5452658	S3_5452658	S3_5452776	2	0.118	0.928105	1	0.963218	1.01874
S3_3565120	3	3565120	S3_3565120	S3_3567320	1	2.2	0.928104	0.999999	0.960224	1.01716
S3_3584275	3	3584275	S3_3584275	S3_3603456	3	19.181	0.928104	0.999999	0.960224	1.01716
S3_3353670	3	3353670	S3_3353670	S3_3353774	2	0.104	0.927731	1	0.963456	1.01907
S3_3353700	3	3353700	S3_3353700	S3_3353774	1	0.074	0.927731	1	0.963456	1.01907
S3_3565120	3	3565120	S3_3565120	S3_3574149	2	9.029	0.92773	0.999999	0.960007	1.01725
S3_3565120	3	3565120	S3_3565120	S3_3603456	11	38.336	0.92773	0.999999	0.960007	1.01725
S3_3334203	3	3334203	S3_3334203	S3_3353670	2	19.467	0.927336	1	0.963239	1.01917
S3_3334203	3	3334203	S3_3334203	S3_3353700	3	19.497	0.927336	1	0.963239	1.01917
S3_3758878	3	3758878	S3_3758878	S3_3838964	6	80.086	0.927335	0.999999	0.959778	1.01734
S3_3759594	3	3759594	S3_3759594	S3_3838964	5	79.37	0.927335	0.999999	0.959778	1.01734
S3_4153136	3	4153136	S3_4153136	S3_4159716	4	6.58	0.927335	0.999999	0.959778	1.01734
S3_3758878	3	3758878	S3_3758878	S3_3801940	2	43.062	0.925632	0.999999	0.960989	1.01892
S3_3759594	3	3759594	S3_3759594	S3_3801940	1	42.346	0.925632	0.999999	0.960989	1.01892
S5_28482292	5	28482292	S5_28482292	S5_28497399	2	15.107	0.925325	1	0.952386	1.01452
S3_3334247	3	3334247	S3_3334247	S3_3353774	3	19.527	0.925	1	0.959971	1.01873
S3_3904132	3	3904132	S3_3904132	S3_3906922	1	2.79	0.924949	1	0.961669	1.01966
S3_3904132	3	3904132	S3_3904132	S3_3906953	3	2.821	0.924949	1	0.961669	1.01966
S3_3334203	3	3334203	S3_3334203	S3_3334247	1	0.044	0.924657	1	0.959788	1.01882
S3_3758878	3	3758878	S3_3758878	S3_3830382	4	71.504	0.924657	1	0.959788	1.01882
S3_3759594	3	3759594	S3_3759594	S3_3830382	3	70.788	0.924657	1	0.959788	1.01882
S3_3288389	3	3288389	S3_3288389	S3_3319829	3	31.44	0.924296	1	0.959594	1.01892
S1_24023642	1	24023642	S1_24023642	S1_24106624	1	82.982	0.92037	1	0.959094	1.02082
S3_3323907	3	3323907	S3_3323907	S3_3325007	3	1.1	0.919192	1	0.959145	1.0215
S3_3323939	3	3323939	S3_3323939	S3_3325007	1	1.068	0.919192	1	0.959145	1.0215
S3_3320981	3	3320981	S3_3320981	S3_3325007	4	4.026	0.91875	1	0.958901	1.02162
S10_20843139	10	20843139	S10_20843139	S10_20888772	3	45.633	0.918399	0.999998	0.00047259	0.0226843
S1_33541127	1	33541127	S1_33541127	S1_33541139	2	0.012	0.918397	0.999997	0.357764	0.62414
S1_33541139	1	33541139	S1_33541139	S1_33541141	1	0.002	0.918397	0.999997	0.357764	0.62414
S9_32564747	9	32564747	S9_32564747	S9_32573402	5	8.655	0.916071	1	0.916071	1
S3_3758878	3	3758878	S3_3758878	S3_3830533	5	71.655	0.915493	1	0.954455	1.02106
S3_3759594	3	3759594	S3_3759594	S3_3830533	4	70.939	0.915493	1	0.954455	1.02106
S3_3169887	3	3169887	S3_3169887	S3_3319829	7	149.942	0.915114	1	0.95425	1.02116
S9_32564747	9	32564747	S9_32564747	S9_32566055	4	1.308	0.914815	1	0.914815	1
S9_32462501	9	32462501	S9_32462501	S9_32462594	1	0.093	0.914701	1	0.914701	1
S9_32564692	9	32564692	S9_32564692	S9_32573402	7	8.71	0.914701	1	0.914701	1
S9_32564704	9	32564704	S9_32564704	S9_32573402	6	8.698	0.914701	1	0.914701	1
S9_32614077	9	32614077	S9_32614077	S9_32634779	11	20.702	0.914701	1	0.914701	1
S9_32614098	9	32614098	S9_32614098	S9_32634779	10	20.681	0.914701	1	0.914701	1
S9_32614167	9	32614167	S9_32614167	S9_32634779	9	20.612	0.914701	1	0.914701	1
S9_32614676	9	32614676	S9_32614676	S9_32634779	8	20.103	0.914701	1	0.914701	1
S9_32614743	9	32614743	S9_32614743	S9_32634779	7	20.036	0.914701	1	0.914701	1
S9_32614749	9	32614749	S9_32614749	S9_32634779	6	20.03	0.914701	1	0.914701	1
S9_32614884	9	32614884	S9_32614884	S9_32634779	5	19.895	0.914701	1	0.914701	1
S9_32614917	9	32614917	S9_32614917	S9_32634779	4	19.862	0.914701	1	0.914701	1
S9_32419276	9	32419276	S9_32419276	S9_32462501	1	43.225	0.913534	1	0.913534	1
S9_32564692	9	32564692	S9_32564692	S9_32566055	6	1.363	0.913534	1	0.913534	1
S9_32564704	9	32564704	S9_32564704	S9_32566055	5	1.351	0.913534	1	0.913534	1
S9_32613357	9	32613357	S9_32613357	S9_32634779	13	21.422	0.911877	1	0.911877	1
S11_23771784	11	23771784	S11_23771784	S11_23771906	1	0.122	0.91182	1	0.951249	1.02139
S11_20670288	11	20670288	S11_20670288	S11_20670399	1	0.111	0.911818	0.999999	0.949739	1.02058
S5_32573761	5	32573761	S5_32573761	S5_32573763	1	0.002	0.911537	0.999999	0.949568	1.02065
S1_169305	1	169305	S1_169305	S1_181862	2	12.557	0.911242	1	0.943544	1.01757
S9_32614021	9	32614021	S9_32614021	S9_32615399	10	1.378	0.911031	0.954479	0.953962	0.97671
S2_34186342	2	34186342	S2_34186342	S2_34243451	6	57.109	0.9095	0.999999	0.94833	1.02112
S9_32565914	9	32565914	S9_32565914	S9_32573402	2	7.488	0.909465	1	0.909465	1
S5_3451470	5	3451470	S5_3451470	S5_3452307	3	0.837	0.908943	1	0.946145	1.02026
S9_32573402	9	32573402	S9_32573402	S9_32573492	1	0.09	0.908722	1	0.908722	1
S9_32462501	9	32462501	S9_32462501	S9_32493557	2	31.056	0.90812	1	0.90812	1
S9_32565914	9	32565914	S9_32565914	S9_32566055	1	0.141	0.90812	1	0.90812	1
S9_32566055	9	32566055	S9_32566055	S9_32573492	2	7.437	0.907563	1	0.907563	1
S2_28385232	2	28385232	S2_28385232	S2_28385261	2	0.029	0.907258	1	0.891893	0.991496
S2_28385233	2	28385233	S2_28385233	S2_28385261	1	0.028	0.907258	1	0.891893	0.991496
S9_32068699	9	32068699	S9_32068699	S9_32068738	1	0.039	0.906699	1	0.888031	0.989651
S9_32614021	9	32614021	S9_32614021	S9_32615586	11	1.565	0.906318	1	0.906318	1
S9_32615399	9	32615399	S9_32615399	S9_32615586	1	0.187	0.906318	1	0.906318	1
S9_32615586	9	32615586	S9_32615586	S9_32634779	1	19.193	0.906318	1	0.906318	1
S3_12071417	3	12071417	S3_12071417	S3_12082116	1	10.699	0.905348	0.999999	0.950031	1.02438
S3_10646487	3	10646487	S3_10646487	S3_10666736	5	20.249	0.905061	0.999999	0.949852	1.02444
S3_12071417	3	12071417	S3_12071417	S3_12157827	3	86.41	0.905061	0.999999	0.949852	1.02444
S5_26877946	5	26877946	S5_26877946	S5_26877947	1	0.001	0.904812	1	0.931621	1.01471
S2_34186342	2	34186342	S2_34186342	S2_34238124	5	51.782	0.904762	1	0.947998	1.02362
S3_10646487	3	10646487	S3_10646487	S3_10651570	1	5.083	0.904442	0.999999	0.949465	1.02459
S6_23849640	6	23849640	S6_23849640	S6_23849655	1	0.015	0.904018	1	0.893565	0.994202
S3_3230618	3	3230618	S3_3230618	S3_3319829	4	89.211	0.903756	1	0.947445	1.02389
S3_10646487	3	10646487	S3_10646487	S3_10666584	4	20.097	0.903753	0.999998	0.949034	1.02474
S9_32564196	9	32564196	S9_32564196	S9_32564747	5	0.551	0.903382	1	0.903382	1
S9_32564198	9	32564198	S9_32564198	S9_32564747	4	0.549	0.903382	1	0.903382	1
S9_32564196	9	32564196	S9_32564196	S9_32564692	3	0.496	0.901961	1	0.901961	1
S9_32564196	9	32564196	S9_32564196	S9_32564704	4	0.508	0.901961	1	0.901961	1
S9_32564198	9	32564198	S9_32564198	S9_32564692	2	0.494	0.901961	1	0.901961	1
S9_32564198	9	32564198	S9_32564198	S9_32564704	3	0.506	0.901961	1	0.901961	1
S9_32564747	9	32564747	S9_32564747	S9_32565806	2	1.059	0.9	1	0.9	1
S9_32547542	9	32547542	S9_32547542	S9_32547549	2	0.007	0.898438	1	0.898438	1
S9_32547542	9	32547542	S9_32547542	S9_32564747	8	17.205	0.898438	1	0.898438	1
S9_32547542	9	32547542	S9_32547542	S9_32566055	12	18.513	0.898438	1	0.898438	1
S9_32547542	9	32547542	S9_32547542	S9_32573402	13	25.86	0.898438	1	0.898438	1
S9_32547543	9	32547543	S9_32547543	S9_32547549	1	0.006	0.898438	1	0.898438	1
S9_32547543	9	32547543	S9_32547543	S9_32564747	7	17.204	0.898438	1	0.898438	1
S9_32547543	9	32547543	S9_32547543	S9_32566055	11	18.512	0.898438	1	0.898438	1
S9_32547543	9	32547543	S9_32547543	S9_32573402	12	25.859	0.898438	1	0.898438	1
S9_32547549	9	32547549	S9_32547549	S9_32564692	4	17.143	0.898438	1	0.898438	1
S9_32547549	9	32547549	S9_32547549	S9_32564704	5	17.155	0.898438	1	0.898438	1
S9_32564196	9	32564196	S9_32564196	S9_32573492	11	9.296	0.898438	1	0.898438	1
S9_32564198	9	32564198	S9_32564198	S9_32573492	10	9.294	0.898438	1	0.898438	1
S9_32564747	9	32564747	S9_32564747	S9_32565804	1	1.057	0.898438	1	0.898438	1
S8_21522732	8	21522732	S8_21522732	S8_21522766	1	0.034	0.898004	1	0.942945	1.02472
S6_25814032	6	25814032	S6_25814032	S6_25835978	4	21.946	0.898004	1	0.935525	1.02068
S9_32564692	9	32564692	S9_32564692	S9_32565806	4	1.114	0.897436	1	0.897436	1
S9_32564704	9	32564704	S9_32564704	S9_32565806	3	1.102	0.897436	1	0.897436	1
S6_25835978	6	25835978	S6_25835978	S6_25859020	2	23.042	0.897435	1	0.934993	1.02071
S3_10666353	3	10666353	S3_10666353	S3_10666736	3	0.383	0.896806	1	0.948175	1.02824
S9_32564196	9	32564196	S9_32564196	S9_32565914	8	1.718	0.896739	1	0.896739	1
S9_32564198	9	32564198	S9_32564198	S9_32565914	7	1.716	0.896739	1	0.896739	1
S3_5023478	3	5023478	S3_5023478	S3_5046624	1	23.146	0.896432	0.946801	0.944635	0.971924
S3_5023478	3	5023478	S3_5023478	S3_5046629	2	23.151	0.896432	0.946801	0.944635	0.971924
S3_10651570	3	10651570	S3_10651570	S3_10666353	1	14.783	0.896104	1	0.947777	1.02843
S9_32564692	9	32564692	S9_32564692	S9_32565804	3	1.112	0.896	1	0.896	1
S9_32564704	9	32564704	S9_32564704	S9_32565804	2	1.1	0.896	1	0.896	1
S3_10666353	3	10666353	S3_10666353	S3_10666584	2	0.231	0.894886	1	0.947085	1.02875
S3_143056	3	143056	S3_143056	S3_161957	1	18.901	0.894539	1	0.94659	1.02868
S9_32547549	9	32547549	S9_32547549	S9_32573492	12	25.943	0.894444	1	0.894444	1
S9_32565806	9	32565806	S9_32565806	S9_32565914	1	0.108	0.894444	1	0.894444	1
S6_15138220	6	15138220	S6_15138220	S6_15178200	3	39.98	0.893299	0.999999	0.942106	1.02695
S1_26431129	1	26431129	S1_26431129	S1_26431133	1	0.004	0.893297	0.999998	0.899338	1.00337
S9_32575250	9	32575250	S9_32575250	S9_32607941	1	32.691	0.893231	0.945109	0.944356	0.97178
S9_32565806	9	32565806	S9_32565806	S9_32573492	4	7.686	0.892857	1	0.892857	1
S9_32565804	9	32565804	S9_32565804	S9_32565914	2	0.11	0.892754	1	0.892754	1
S9_32565804	9	32565804	S9_32565804	S9_32573492	5	7.688	0.891429	1	0.891429	1
S9_32547549	9	32547549	S9_32547549	S9_32565914	9	18.365	0.890909	1	0.890909	1
S6_25814032	6	25814032	S6_25814032	S6_25824881	3	10.849	0.889154	0.999999	0.923201	1.01896
S6_25814032	6	25814032	S6_25814032	S6_25854123	5	40.091	0.889154	0.999999	0.923201	1.01896
S6_25824881	6	25824881	S6_25824881	S6_25859020	3	34.139	0.888605	0.999998	0.922558	1.01892
S6_25854123	6	25854123	S6_25854123	S6_25859020	1	4.897	0.888605	0.999998	0.922558	1.01892
S6_25950261	6	25950261	S6_25950261	S6_26013815	4	63.554	0.888605	0.999998	0.922558	1.01892
S3_12071417	3	12071417	S3_12071417	S3_12083610	2	12.193	0.888	1	0.937695	1.0276
S3_12082116	3	12082116	S3_12082116	S3_12083610	1	1.494	0.888	1	0.937695	1.0276
S6_25814032	6	25814032	S6_25814032	S6_25865915	9	51.883	0.887996	0.999998	0.921841	1.01888
S3_12083610	3	12083610	S3_12083610	S3_12157827	1	74.217	0.887671	1	0.93751	1.02769
S6_25835978	6	25835978	S6_25835978	S6_25859119	3	23.141	0.887671	1	0.932132	1.02474
S6_25835978	6	25835978	S6_25835978	S6_25859154	4	23.176	0.887671	1	0.932132	1.02474
S6_25859020	6	25859020	S6_25859020	S6_25865915	3	6.895	0.887667	0.999998	0.921451	1.01885
S3_4346215	3	4346215	S3_4346215	S3_4376679	1	30.464	0.885788	1	0.935203	1.02751
S5_24229581	5	24229581	S5_24229581	S5_24248399	2	18.818	0.884521	1	0.869082	0.991234
S9_4303885	9	4303885	S9_4303885	S9_4307349	2	3.464	0.883106	0.999999	0.936792	1.02995
S9_4303886	9	4303886	S9_4303886	S9_4307349	1	3.463	0.883106	0.999999	0.936792	1.02995
S9_32547542	9	32547542	S9_32547542	S9_32565804	9	18.262	0.882943	1	0.882943	1
S9_32547542	9	32547542	S9_32547542	S9_32565806	10	18.264	0.882943	1	0.882943	1
S9_32547543	9	32547543	S9_32547543	S9_32565804	8	18.261	0.882943	1	0.882943	1
S9_32547543	9	32547543	S9_32547543	S9_32565806	9	18.263	0.882943	1	0.882943	1
S9_32547542	9	32547542	S9_32547542	S9_32564196	3	16.654	0.882143	1	0.882143	1
S9_32547542	9	32547542	S9_32547542	S9_32564198	4	16.656	0.882143	1	0.882143	1
S9_32547543	9	32547543	S9_32547543	S9_32564196	2	16.653	0.882143	1	0.882143	1
S9_32547543	9	32547543	S9_32547543	S9_32564198	3	16.655	0.882143	1	0.882143	1
S3_4291883	3	4291883	S3_4291883	S3_4291890	1	0.007	0.881543	1	0.865205	0.99069
S7_24264994	7	24264994	S7_24264994	S7_24265021	1	0.027	0.881541	0.999999	0.873901	0.995656
S10_26077378	10	26077378	S10_26077378	S10_26077380	1	0.002	0.880079	0.999987	0.000966184	0.0331332
S3_3892377	3	3892377	S3_3892377	S3_3914005	6	21.628	0.878537	1	0.874644	0.997782
S3_4834827	3	4834827	S3_4834827	S3_4852299	2	17.472	0.878537	1	0.874644	0.997782
S6_26238258	6	26238258	S6_26238258	S6_26250584	1	12.326	0.878307	1	0.930967	1.02954
S6_26633996	6	26633996	S6_26633996	S6_26656130	5	22.134	0.878307	1	0.930967	1.02954
S6_25824821	6	25824821	S6_25824821	S6_25824881	1	0.06	0.878303	0.999998	0.894498	1.00918
S6_25824821	6	25824821	S6_25824821	S6_25854123	3	29.302	0.878303	0.999998	0.894498	1.00918
S7_1891217	7	1891217	S7_1891217	S7_1891221	2	0.004	0.87828	0.999985	0.865497	0.992681
S1_21779014	1	21779014	S1_21779014	S1_21779021	1	0.007	0.87828	0.999985	0.865497	0.992681
S6_26633666	6	26633666	S6_26633666	S6_26656130	7	22.464	0.878049	1	0.930768	1.02958
S7_1891221	7	1891221	S7_1891221	S7_1891223	1	0.002	0.878048	1	0.864865	0.992464
S6_26238258	6	26238258	S6_26238258	S6_26331274	9	93.016	0.878048	1	0.912965	1.01969
S6_26633996	6	26633996	S6_26633996	S6_26657327	6	23.331	0.877778	1	0.930558	1.02963
S6_26633996	6	26633996	S6_26633996	S6_26657353	7	23.357	0.877778	1	0.930558	1.02963
S6_26655237	6	26655237	S6_26655237	S6_26656130	1	0.893	0.877778	1	0.930558	1.02963
S5_25246522	5	25246522	S5_25246522	S5_25263633	1	17.111	0.877777	1	0.939052	1.03431
S6_26633666	6	26633666	S6_26633666	S6_26657327	8	23.661	0.877493	1	0.930337	1.02967
S6_26633666	6	26633666	S6_26633666	S6_26657353	9	23.687	0.877493	1	0.930337	1.02967
S6_26655237	6	26655237	S6_26655237	S6_26657327	2	2.09	0.877493	1	0.930337	1.02967
S6_26655237	6	26655237	S6_26655237	S6_26657353	3	2.116	0.877493	1	0.930337	1.02967
S5_25263633	5	25263633	S5_25263633	S5_25263814	2	0.181	0.877492	1	0.938888	1.03439
S6_25824821	6	25824821	S6_25824821	S6_25865915	7	41.094	0.877488	0.999997	0.893303	1.00897
S6_25783799	6	25783799	S6_25783799	S6_25859154	11	75.355	0.876876	1	0.911835	1.01974
S6_25783799	6	25783799	S6_25783799	S6_25859119	10	75.32	0.876876	1	0.911835	1.01974
S6_25824881	6	25824881	S6_25824881	S6_25859119	4	34.238	0.876875	0.999999	0.918468	1.02344
S6_25854123	6	25854123	S6_25854123	S6_25859119	2	4.996	0.876875	0.999999	0.918468	1.02344
S6_25824881	6	25824881	S6_25824881	S6_25859154	5	34.273	0.876875	0.999999	0.918468	1.02344
S6_25854123	6	25854123	S6_25854123	S6_25859154	3	5.031	0.876875	0.999999	0.918468	1.02344
S3_15354419	3	15354419	S3_15354419	S3_15370725	8	16.306	0.87687	0.999996	0.925329	1.02726
S3_15354452	3	15354452	S3_15354452	S3_15370725	7	16.273	0.87687	0.999996	0.925329	1.02726
S3_4630614	3	4630614	S3_4630614	S3_4634856	4	4.242	0.876833	0.936394	0.932179	0.965494
S3_5441926	3	5441926	S3_5441926	S3_5452658	7	10.732	0.876316	1	0.935748	1.03335
S3_4630614	3	4630614	S3_4630614	S3_4634920	5	4.306	0.876316	1	0.935133	1.03301
S3_4634856	3	4634856	S3_4634856	S3_4634920	1	0.064	0.876314	0.999999	0.931128	1.0308
S3_5504228	3	5504228	S3_5504228	S3_5598103	9	93.875	0.876314	0.999999	0.867978	0.995231
S3_5504242	3	5504242	S3_5504242	S3_5598103	8	93.861	0.876314	0.999999	0.867978	0.995231
S3_5557720	3	5557720	S3_5557720	S3_5598103	5	40.383	0.876314	0.999999	0.867978	0.995231
S3_4634856	3	4634856	S3_4634856	S3_4635034	2	0.178	0.876124	0.936015	0.931751	0.965272
S6_25859119	6	25859119	S6_25859119	S6_25865915	2	6.796	0.875814	0.999998	0.917308	1.02341
S6_25859154	6	25859154	S6_25859154	S6_25865915	1	6.761	0.875814	0.999998	0.917308	1.02341
S3_4634920	3	4634920	S3_4634920	S3_4635034	1	0.114	0.875675	1	0.934778	1.0332
S8_11282972	8	11282972	S8_11282972	S8_11282989	1	0.017	0.875	1	0.85669	0.989482
S3_4630614	3	4630614	S3_4630614	S3_4696853	11	66.239	0.875	1	0.934402	1.03339
S3_4634856	3	4634856	S3_4634856	S3_4696853	7	61.997	0.874998	0.999999	0.930389	1.03117
S3_4635034	3	4635034	S3_4635034	S3_4696853	5	61.819	0.874285	1	0.934005	1.03359
S3_4736283	3	4736283	S3_4736283	S3_4808834	4	72.551	0.874284	0.999999	0.865649	0.995049
S9_32614021	9	32614021	S9_32614021	S9_32614077	1	0.056	0.874219	1	0.89458	1.01158
S9_32614021	9	32614021	S9_32614021	S9_32614098	2	0.077	0.874219	1	0.89458	1.01158
S9_32614021	9	32614021	S9_32614021	S9_32614167	3	0.146	0.874219	1	0.89458	1.01158
S9_32614021	9	32614021	S9_32614021	S9_32614676	4	0.655	0.874219	1	0.89458	1.01158
S9_32614021	9	32614021	S9_32614021	S9_32614743	5	0.722	0.874219	1	0.89458	1.01158
S9_32614021	9	32614021	S9_32614021	S9_32614749	6	0.728	0.874219	1	0.89458	1.01158
S9_32614021	9	32614021	S9_32614021	S9_32614884	7	0.863	0.874219	1	0.89458	1.01158
S9_32614021	9	32614021	S9_32614021	S9_32614917	8	0.896	0.874219	1	0.89458	1.01158
S9_32614077	9	32614077	S9_32614077	S9_32615399	9	1.322	0.874219	1	0.89458	1.01158
S9_32614098	9	32614098	S9_32614098	S9_32615399	8	1.301	0.874219	1	0.89458	1.01158
S9_32614167	9	32614167	S9_32614167	S9_32615399	7	1.232	0.874219	1	0.89458	1.01158
S9_32614676	9	32614676	S9_32614676	S9_32615399	6	0.723	0.874219	1	0.89458	1.01158
S9_32614743	9	32614743	S9_32614743	S9_32615399	5	0.656	0.874219	1	0.89458	1.01158
S9_32614749	9	32614749	S9_32614749	S9_32615399	4	0.65	0.874219	1	0.89458	1.01158
S9_32614884	9	32614884	S9_32614884	S9_32615399	3	0.515	0.874219	1	0.89458	1.01158
S9_32614917	9	32614917	S9_32614917	S9_32615399	2	0.482	0.874219	1	0.89458	1.01158
S3_4804340	3	4804340	S3_4804340	S3_4808834	1	4.494	0.873527	0.999999	0.86478	0.994979
S6_2092047	6	2092047	S6_2092047	S6_2092056	2	0.009	0.87331	0.934511	0.870352	0.932927
S10_1096955	10	1096955	S10_1096955	S10_1135721	5	38.766	0.872973	1	0.885993	1.00743
S3_4630614	3	4630614	S3_4630614	S3_4670562	10	39.948	0.872727	1	0.933138	1.03403
S3_4635034	3	4635034	S3_4635034	S3_4670562	4	35.528	0.871875	1	0.932663	1.03427
S3_4617129	3	4617129	S3_4617129	S3_4635170	9	18.041	0.871546	0.933566	0.927697	0.963171
S3_4630876	3	4630876	S3_4630876	S3_4635170	6	4.294	0.871546	0.933566	0.927697	0.963171
S3_4634806	3	4634806	S3_4634806	S3_4635170	5	0.364	0.871546	0.933566	0.927697	0.963171
S3_4635100	3	4635100	S3_4635100	S3_4635170	1	0.07	0.871546	0.933566	0.927697	0.963171
S3_5361517	3	5361517	S3_5361517	S3_5378582	3	17.065	0.871019	0.933284	0.932172	0.965491
S3_5362075	3	5362075	S3_5362075	S3_5378582	2	16.507	0.871019	0.933284	0.932172	0.965491
S3_5378582	3	5378582	S3_5378582	S3_5410529	1	31.947	0.871019	0.933284	0.932172	0.965491
S3_4453491	3	4453491	S3_4453491	S3_4455748	1	2.257	0.870877	1	0.92482	1.03051
S3_4617129	3	4617129	S3_4617129	S3_4696958	13	79.829	0.870877	1	0.930297	1.03355
S3_4630876	3	4630876	S3_4630876	S3_4696958	10	66.082	0.870877	1	0.930297	1.03355
S3_4634806	3	4634806	S3_4634806	S3_4696958	9	62.152	0.870877	1	0.930297	1.03355
S3_4635100	3	4635100	S3_4635100	S3_4696958	5	61.858	0.870877	1	0.930297	1.03355
S3_4609570	3	4609570	S3_4609570	S3_4635170	13	25.6	0.870819	0.933177	0.927239	0.962932
S9_6254582	9	6254582	S9_6254582	S9_6254623	2	0.041	0.870256	0.954003	0.87988	0.959263
S9_6254585	9	6254585	S9_6254585	S9_6254623	1	0.038	0.870256	0.954003	0.87988	0.959263
S3_4609570	3	4609570	S3_4609570	S3_4696958	17	87.388	0.870223	1	0.929956	1.03375
S9_32613357	9	32613357	S9_32613357	S9_32614021	1	0.664	0.870056	1	0.89111	1.01203
S9_32613357	9	32613357	S9_32613357	S9_32615399	11	2.042	0.870056	1	0.89111	1.01203
S3_3826710	3	3826710	S3_3826710	S3_3838964	3	12.254	0.868028	1	0.923065	1.03121
S3_3906922	3	3906922	S3_3906922	S3_3914005	4	7.083	0.868028	1	0.863415	0.997339
S3_3906953	3	3906953	S3_3906953	S3_3914005	2	7.052	0.868028	1	0.863415	0.997339
S3_4635170	3	4635170	S3_4635170	S3_4715887	5	80.717	0.867452	0.931371	0.925107	0.961825
S3_4696958	3	4696958	S3_4696958	S3_4715887	1	18.929	0.867206	1	0.928386	1.03467
S3_4153631	3	4153631	S3_4153631	S3_4153636	1	0.005	0.866095	0.999999	0.85627	0.99431
S3_3564994	3	3564994	S3_3564994	S3_3584275	9	19.281	0.865495	0.999999	0.855573	0.994251
S3_4153631	3	4153631	S3_4153631	S3_4153668	2	0.037	0.865495	0.999999	0.855573	0.994251
S3_4612352	3	4612352	S3_4612352	S3_4634920	7	22.568	0.865495	0.999999	0.855573	0.994251
S1_10503913	1	10503913	S1_10503913	S1_10503928	2	0.015	0.865404	1	0.883599	1.01046
S3_4609751	3	4609751	S3_4609751	S3_4696958	16	87.207	0.865401	1	0.931631	1.03756
S5_16809505	5	16809505	S5_16809505	S5_16814495	1	4.99	0.865153	0.952049	0.871632	0.955607
S6_26130655	6	26130655	S6_26130655	S6_26219042	7	88.387	0.864942	1	0.916556	1.0294
S6_26238258	6	26238258	S6_26238258	S6_26330910	6	92.652	0.864942	1	0.916556	1.0294
S6_26578756	6	26578756	S6_26578756	S6_26633996	5	55.24	0.864942	1	0.916556	1.0294
S6_26102113	6	26102113	S6_26102113	S6_26219042	9	116.929	0.86494	0.999999	0.887022	1.01268
S3_4134617	3	4134617	S3_4134617	S3_4147623	1	13.006	0.864862	0.999998	0.854839	0.994187
S3_3564994	3	3564994	S3_3564994	S3_3565120	1	0.126	0.864862	0.999998	0.854839	0.994187
S3_4134518	3	4134518	S3_4134518	S3_4134539	1	0.021	0.864862	0.999998	0.854839	0.994187
S6_26105840	6	26105840	S6_26105840	S6_26219042	8	113.202	0.864703	0.999998	0.886703	1.01264
S3_13839417	3	13839417	S3_13839417	S3_13839505	2	0.088	0.864698	0.999996	0.928152	1.03604
S3_13839418	3	13839418	S3_13839418	S3_13839505	1	0.087	0.864698	0.999996	0.928152	1.03604
S8_17382312	8	17382312	S8_17382312	S8_17382456	1	0.144	0.864698	0.999996	0.928152	1.03604
S8_17382312	8	17382312	S8_17382312	S8_17382470	2	0.158	0.864698	0.999996	0.928152	1.03604
S3_13839417	3	13839417	S3_13839417	S3_13839525	3	0.108	0.864698	0.999996	0.928152	1.03604
S3_13839418	3	13839418	S3_13839418	S3_13839525	2	0.107	0.864698	0.999996	0.928152	1.03604
S7_1891215	7	1891215	S7_1891215	S7_1891217	1	0.002	0.864685	0.999988	0.852564	0.992954
S8_4541109	8	4541109	S8_4541109	S8_4542356	2	1.247	0.864652	0.951893	0.923825	0.983926
S6_26578756	6	26578756	S6_26578756	S6_26633666	3	54.91	0.864457	1	0.916084	1.02943
S6_26578756	6	26578756	S6_26578756	S6_26655237	9	76.481	0.864457	1	0.916084	1.02943
S7_1891215	7	1891215	S7_1891215	S7_1891223	4	0.008	0.864435	0.999987	0.851974	0.992753
S3_4134518	3	4134518	S3_4134518	S3_4134617	2	0.099	0.864195	0.999998	0.854063	0.994119
S3_4612352	3	4612352	S3_4612352	S3_4696853	13	84.501	0.864195	0.999998	0.854063	0.994119
S3_4134539	3	4134539	S3_4134539	S3_4147623	2	13.084	0.864195	0.999998	0.854063	0.994119
S7_23918904	7	23918904	S7_23918904	S7_23920429	2	1.525	0.86406	0.951654	0.921593	0.982826
S7_23918938	7	23918938	S7_23918938	S7_23920429	1	1.491	0.86406	0.951654	0.921593	0.982826
S1_7526348	1	7526348	S1_7526348	S1_7526465	3	0.117	0.863923	1	0.922112	1.03313
S3_11695306	3	11695306	S3_11695306	S3_11729085	5	33.779	0.863923	1	0.922112	1.03313
S3_11695308	3	11695308	S3_11695308	S3_11729085	4	33.777	0.863923	1	0.922112	1.03313
S1_7526348	1	7526348	S1_7526348	S1_7526423	1	0.075	0.863923	1	0.922112	1.03313
S1_7526348	1	7526348	S1_7526348	S1_7526453	2	0.105	0.863923	1	0.922112	1.03313
S3_13839417	3	13839417	S3_13839417	S3_13845549	6	6.132	0.863915	0.999995	0.927615	1.03621
S3_13839417	3	13839417	S3_13839417	S3_13845563	7	6.146	0.863915	0.999995	0.927615	1.03621
S3_13839418	3	13839418	S3_13839418	S3_13845549	5	6.131	0.863915	0.999995	0.927615	1.03621
S3_13839418	3	13839418	S3_13839418	S3_13845563	6	6.145	0.863915	0.999995	0.927615	1.03621
S3_13839417	3	13839417	S3_13839417	S3_13845438	4	6.021	0.863636	1	0.927416	1.03627
S3_13839417	3	13839417	S3_13839417	S3_13845486	5	6.069	0.863636	1	0.927416	1.03627
S3_13839418	3	13839418	S3_13839418	S3_13845438	3	6.02	0.863636	1	0.927416	1.03627
S3_13839418	3	13839418	S3_13839418	S3_13845486	4	6.068	0.863636	1	0.927416	1.03627
S3_15354419	3	15354419	S3_15354419	S3_15370615	7	16.196	0.863636	1	0.927416	1.03627
S3_15354452	3	15354452	S3_15354452	S3_15370615	6	16.163	0.863636	1	0.927416	1.03627
S3_4634920	3	4634920	S3_4634920	S3_4670562	5	35.642	0.863466	0.929229	0.92536	0.961957
S3_12515864	3	12515864	S3_12515864	S3_12535489	3	19.625	0.863333	1	0.927207	1.03633
S3_12515900	3	12515900	S3_12515900	S3_12535489	1	19.589	0.863333	1	0.927207	1.03633
S1_7526348	1	7526348	S1_7526348	S1_7608698	11	82.35	0.863333	1	0.921767	1.03329
S1_7526348	1	7526348	S1_7526348	S1_7608704	12	82.356	0.863333	1	0.921767	1.03329
S3_11701883	3	11701883	S3_11701883	S3_11729085	2	27.202	0.863333	1	0.921767	1.03329
S3_4153136	3	4153136	S3_4153136	S3_4153636	2	0.5	0.862742	0.999998	0.852373	0.993971
S3_4670562	3	4670562	S3_4670562	S3_4696853	1	26.291	0.862582	0.928753	0.924833	0.961682
S3_4153136	3	4153136	S3_4153136	S3_4153668	3	0.532	0.861949	0.999998	0.85145	0.993889
S3_3705742	3	3705742	S3_3705742	S3_3705806	2	0.064	0.861205	0.928011	0.919521	0.958916
S3_3705742	3	3705742	S3_3705742	S3_3736927	5	31.185	0.861205	0.928011	0.919521	0.958916
S11_21042180	11	21042180	S11_21042180	S11_21055953	3	13.773	0.860169	0.999999	0.915499	1.03166
S3_3705742	3	3705742	S3_3705742	S3_3713859	3	8.117	0.859863	0.927288	0.918626	0.95845
S3_3705742	3	3705742	S3_3705742	S3_3713865	4	8.123	0.859863	0.927288	0.918626	0.95845
S3_5441940	3	5441940	S3_5441940	S3_5452749	6	10.809	0.8595	0.927092	0.925765	0.962167
S3_5441940	3	5441940	S3_5441940	S3_5452776	7	10.836	0.8595	0.927092	0.925765	0.962167
S3_5441942	3	5441942	S3_5441942	S3_5452749	5	10.807	0.8595	0.927092	0.925765	0.962167
S3_5441942	3	5441942	S3_5441942	S3_5452776	6	10.834	0.8595	0.927092	0.925765	0.962167
S3_5441944	3	5441944	S3_5441944	S3_5452749	4	10.805	0.8595	0.927092	0.925765	0.962167
S3_5441944	3	5441944	S3_5441944	S3_5452776	5	10.832	0.8595	0.927092	0.925765	0.962167
S3_5441945	3	5441945	S3_5441945	S3_5452749	3	10.804	0.8595	0.927092	0.925765	0.962167
S3_5441945	3	5441945	S3_5441945	S3_5452776	4	10.831	0.8595	0.927092	0.925765	0.962167
S3_20023261	3	20023261	S3_20023261	S3_20051173	1	27.912	0.858895	0.94968	0.868303	0.954867
S7_29159836	7	29159836	S7_29159836	S7_29159841	4	0.005	0.858822	0.999999	0.87108	1.00711
S7_29159838	7	29159838	S7_29159838	S7_29159841	3	0.003	0.858822	0.999999	0.87108	1.00711
S7_29159840	7	29159840	S7_29159840	S7_29159841	1	0.001	0.858822	0.999999	0.87108	1.00711
S3_3830382	3	3830382	S3_3830382	S3_3906922	6	76.54	0.857498	1	0.852107	0.996851
S3_3830382	3	3830382	S3_3830382	S3_3906953	8	76.571	0.857498	1	0.852107	0.996851
S5_27236816	5	27236816	S5_27236816	S5_27236828	1	0.012	0.857303	0.949064	0.862741	0.952069
S3_3801940	3	3801940	S3_3801940	S3_3838964	4	37.024	0.856774	0.999998	0.921183	1.0369
S3_3334247	3	3334247	S3_3334247	S3_3353670	1	19.423	0.856014	1	0.850502	0.996775
S3_3334247	3	3334247	S3_3334247	S3_3353700	2	19.453	0.856014	1	0.850502	0.996775
S3_3830382	3	3830382	S3_3830382	S3_3838964	2	8.582	0.856014	1	0.921521	1.03756
S5_27234969	5	27234969	S5_27234969	S5_27236828	2	1.859	0.85495	0.999999	0.925542	1.04046
S3_3323907	3	3323907	S3_3323907	S3_3323914	1	0.007	0.853122	0.999998	0.841217	0.992996
S3_3323914	3	3323914	S3_3323914	S3_3323939	1	0.025	0.853122	0.999998	0.841217	0.992996
S3_3320981	3	3320981	S3_3320981	S3_3323914	2	2.933	0.852561	0.999998	0.840555	0.992932
S8_18784825	8	18784825	S8_18784825	S8_18811044	2	26.219	0.852561	0.999998	0.840555	0.992932
S9_3650790	9	3650790	S9_3650790	S9_3676303	4	25.513	0.85197	0.999998	0.839858	0.992864
S9_3650790	9	3650790	S9_3650790	S9_3679487	9	28.697	0.85197	0.999998	0.839858	0.992864
S3_3200785	3	3200785	S3_3200785	S3_3319829	6	119.044	0.851348	0.999998	0.839123	0.992792
S3_28329474	3	28329474	S3_28329474	S3_28333408	1	3.934	0.851171	0.946809	0.922548	0.985708
S5_3347512	5	3347512	S5_3347512	S5_3412212	10	64.7	0.850694	1	0.850694	1
S3_4530743	3	4530743	S3_4530743	S3_4530897	1	0.154	0.84848	0.999997	0.83573	0.992455
S3_4530655	3	4530655	S3_4530655	S3_4530743	1	0.088	0.847651	0.999997	0.834747	0.992356
S6_26473073	6	26473073	S6_26473073	S6_26513469	6	40.396	0.847401	0.999999	0.877288	1.01748
S6_26486610	6	26486610	S6_26486610	S6_26513469	4	26.859	0.847401	0.999999	0.877288	1.01748
S3_12343861	3	12343861	S3_12343861	S3_12352543	1	8.682	0.847176	1	0.901718	1.03169
S3_13437647	3	13437647	S3_13437647	S3_13521349	2	83.702	0.847176	1	0.901718	1.03169
S3_13437647	3	13437647	S3_13437647	S3_13521373	3	83.726	0.847176	1	0.901718	1.03169
S3_13521298	3	13521298	S3_13521298	S3_13521349	1	0.051	0.847176	1	0.901718	1.03169
S3_13521298	3	13521298	S3_13521298	S3_13521373	2	0.075	0.847176	1	0.901718	1.03169
S3_13521349	3	13521349	S3_13521349	S3_13522329	4	0.98	0.847176	1	0.901718	1.03169
S3_13521373	3	13521373	S3_13521373	S3_13522329	3	0.956	0.847176	1	0.901718	1.03169
S1_7632146	1	7632146	S1_7632146	S1_7740227	3	108.081	0.847176	1	0.901718	1.03169
S1_7690475	1	7690475	S1_7690475	S1_7740227	1	49.752	0.847176	1	0.901718	1.03169
S1_7740227	1	7740227	S1_7740227	S1_7772095	2	31.868	0.847176	1	0.901718	1.03169
S1_7740227	1	7740227	S1_7740227	S1_7772096	3	31.869	0.847176	1	0.901718	1.03169
S1_7740227	1	7740227	S1_7740227	S1_7790155	4	49.928	0.847176	1	0.901718	1.03169
S1_7740227	1	7740227	S1_7740227	S1_7790175	5	49.948	0.847176	1	0.901718	1.03169
S3_15370587	3	15370587	S3_15370587	S3_15370615	1	0.028	0.847176	1	0.912077	1.0376
S6_26102113	6	26102113	S6_26102113	S6_26190482	8	88.369	0.847175	0.999999	0.877009	1.01746
S6_26391605	6	26391605	S6_26391605	S6_26473073	4	81.468	0.847175	0.999999	0.877009	1.01746
S6_26391605	6	26391605	S6_26391605	S6_26486610	6	95.005	0.847175	0.999999	0.877009	1.01746
S6_26473066	6	26473066	S6_26473066	S6_26513469	7	40.403	0.847175	0.999999	0.877009	1.01746
S6_26105840	6	26105840	S6_26105840	S6_26190482	7	84.642	0.846937	0.999999	0.876717	1.01743
S6_26391605	6	26391605	S6_26391605	S6_26473066	3	81.461	0.846937	0.999999	0.876717	1.01743
S6_26250584	6	26250584	S6_26250584	S6_26307524	3	56.94	0.84669	1	0.911654	1.03765
S6_26250584	6	26250584	S6_26250584	S6_26307557	4	56.973	0.84669	1	0.911654	1.03765
S6_26391605	6	26391605	S6_26391605	S6_26515828	11	124.223	0.84669	1	0.911654	1.03765
S6_26656130	6	26656130	S6_26656130	S6_26657471	3	1.341	0.84669	1	0.911654	1.03765
S1_7526348	1	7526348	S1_7526348	S1_7565292	7	38.944	0.846689	0.999999	0.924616	1.04501
S1_7526348	1	7526348	S1_7526348	S1_7591522	8	65.174	0.846689	0.999999	0.924616	1.04501
S6_26732253	6	26732253	S6_26732253	S6_26738439	1	6.186	0.846688	0.999999	0.876409	1.0174
S6_26473073	6	26473073	S6_26473073	S6_26510764	3	37.691	0.846428	1	0.911426	1.03769
S6_26486610	6	26486610	S6_26486610	S6_26510764	1	24.154	0.846428	1	0.911426	1.03769
S6_26510764	6	26510764	S6_26510764	S6_26510922	1	0.158	0.846428	1	0.911426	1.03769
S6_26510764	6	26510764	S6_26510764	S6_26510923	2	0.159	0.846428	1	0.911426	1.03769
S6_26510764	6	26510764	S6_26510764	S6_26513469	3	2.705	0.846428	1	0.911426	1.03769
S6_26307524	6	26307524	S6_26307524	S6_26331274	5	23.75	0.846427	0.999999	0.876085	1.01737
S6_26307557	6	26307557	S6_26307557	S6_26331274	4	23.717	0.846427	0.999999	0.876085	1.01737
S6_26473066	6	26473066	S6_26473066	S6_26510764	4	37.698	0.846153	1	0.911186	1.03772
S6_26657327	6	26657327	S6_26657327	S6_26657471	2	0.144	0.845864	1	0.910933	1.03775
S6_26657353	6	26657353	S6_26657353	S6_26657471	1	0.118	0.845864	1	0.910933	1.03775
S3_3801940	3	3801940	S3_3801940	S3_3830382	2	28.442	0.845581	0.919555	0.91627	0.95722
S6_26238258	6	26238258	S6_26238258	S6_26281534	2	43.276	0.845238	1	0.910383	1.03782
S6_26281534	6	26281534	S6_26281534	S6_26307524	2	25.99	0.845238	1	0.910383	1.03782
S6_26281534	6	26281534	S6_26281534	S6_26307557	3	26.023	0.845238	1	0.910383	1.03782
S6_26281534	6	26281534	S6_26281534	S6_26330910	4	49.376	0.845238	1	0.910383	1.03782
S6_26479409	6	26479409	S6_26479409	S6_26510764	2	31.355	0.844897	1	0.910084	1.03786
S1_7526348	1	7526348	S1_7526348	S1_7607047	9	80.699	0.844536	0.999999	0.923327	1.04561
S1_7526348	1	7526348	S1_7526348	S1_7607068	10	80.72	0.844536	0.999999	0.923327	1.04561
S3_3830533	3	3830533	S3_3830533	S3_3906922	5	76.389	0.841545	1	0.834844	0.99601
S3_3830533	3	3830533	S3_3830533	S3_3906953	7	76.42	0.841545	1	0.834844	0.99601
S9_7659200	9	7659200	S9_7659200	S9_7659233	1	0.033	0.841014	1	0.864132	1.01365
S3_3830533	3	3830533	S3_3830533	S3_3838964	1	8.431	0.840795	1	0.912063	1.04152
S9_32564692	9	32564692	S9_32564692	S9_32564747	2	0.055	0.837931	1	0.837931	1
S9_32564704	9	32564704	S9_32564704	S9_32564747	1	0.043	0.837931	1	0.837931	1
S11_4431399	11	4431399	S11_4431399	S11_4461956	2	30.557	0.836232	0.999997	0.821294	0.991025
S11_4461885	11	4461885	S11_4461885	S11_4461956	1	0.071	0.836232	0.999997	0.821294	0.991025
S7_5955009	7	5955009	S7_5955009	S7_5955131	1	0.122	0.835147	0.940552	0.907047	0.980203
S9_32564747	9	32564747	S9_32564747	S9_32565914	3	1.167	0.82846	1	0.82846	1
S9_32564747	9	32564747	S9_32564747	S9_32573492	6	8.745	0.827586	1	0.827586	1
S4_20814544	4	20814544	S4_20814544	S4_20818695	1	4.151	0.827266	0.937388	0.89254	0.973668
S3_3801940	3	3801940	S3_3801940	S3_3830533	3	28.593	0.826069	0.908884	0.904654	0.951133
S6_26851087	6	26851087	S6_26851087	S6_26913750	22	62.663	0.823529	1	0.921053	1.05755
S6_26851094	6	26851094	S6_26851094	S6_26913750	21	62.656	0.823529	1	0.921053	1.05755
S6_26238243	6	26238243	S6_26238243	S6_26307524	7	69.281	0.823526	0.999998	0.888889	1.03892
S6_26238243	6	26238243	S6_26238243	S6_26307557	8	69.314	0.823526	0.999998	0.888889	1.03892
S6_26851087	6	26851087	S6_26851087	S6_26913683	18	62.596	0.823293	1	0.920934	1.05764
S6_26851087	6	26851087	S6_26851087	S6_26913693	19	62.606	0.823293	1	0.920934	1.05764
S6_26851087	6	26851087	S6_26851087	S6_26913694	20	62.607	0.823293	1	0.920934	1.05764
S6_26851094	6	26851094	S6_26851094	S6_26913683	17	62.589	0.823293	1	0.920934	1.05764
S6_26851094	6	26851094	S6_26851094	S6_26913693	18	62.599	0.823293	1	0.920934	1.05764
S6_26851094	6	26851094	S6_26851094	S6_26913694	19	62.6	0.823293	1	0.920934	1.05764
S6_26391605	6	26391605	S6_26391605	S6_26510922	8	119.317	0.823292	1	0.864204	1.02454
S6_26391605	6	26391605	S6_26391605	S6_26510923	9	119.318	0.823292	1	0.864204	1.02454
S6_26473073	6	26473073	S6_26473073	S6_26542553	9	69.48	0.823292	1	0.864204	1.02454
S6_26486610	6	26486610	S6_26486610	S6_26542553	7	55.943	0.823292	1	0.864204	1.02454
S6_26513469	6	26513469	S6_26513469	S6_26542553	3	29.084	0.823292	1	0.864204	1.02454
S6_26473066	6	26473066	S6_26473066	S6_26542553	10	69.487	0.823044	0.999999	0.86393	1.02454
S6_26510922	6	26510922	S6_26510922	S6_26542553	5	31.631	0.823044	0.999999	0.86393	1.02454
S6_26510923	6	26510923	S6_26510923	S6_26542553	4	31.63	0.823044	0.999999	0.86393	1.02454
S3_15144037	3	15144037	S3_15144037	S3_15177102	1	33.065	0.822783	0.999999	0.893414	1.04204
S3_15144037	3	15144037	S3_15144037	S3_15261686	3	117.649	0.822783	0.999999	0.893414	1.04204
S3_15144037	3	15144037	S3_15144037	S3_15261697	4	117.66	0.822783	0.999999	0.893414	1.04204
S3_15144037	3	15144037	S3_15144037	S3_15262215	6	118.178	0.822509	0.999999	0.893242	1.04211
S2_34238124	2	34238124	S2_34238124	S2_34243451	1	5.327	0.822318	1	0.90007	1.04621
S6_26391605	6	26391605	S6_26391605	S6_26479409	5	87.804	0.822221	0.999999	0.863021	1.02451
S6_26479409	6	26479409	S6_26479409	S6_26542553	8	63.144	0.821917	0.999999	0.862684	1.0245
S3_3567320	3	3567320	S3_3567320	S3_3584214	6	16.894	0.816	1	0.891141	1.04503
S3_4630614	3	4630614	S3_4630614	S3_4696958	12	66.344	0.816	1	0.837623	1.01316
S3_4634856	3	4634856	S3_4634856	S3_4696958	8	62.102	0.816	1	0.898978	1.04961
S3_4635034	3	4635034	S3_4635034	S3_4696958	6	61.924	0.816	1	0.837623	1.01316
S3_4630614	3	4630614	S3_4630614	S3_4635170	8	4.556	0.815012	0.932643	0.898582	0.979292
S3_4635034	3	4635034	S3_4635034	S3_4635170	2	0.136	0.815012	0.932643	0.898582	0.979292
S3_4634856	3	4634856	S3_4634856	S3_4635170	4	0.314	0.814824	0.932535	0.893617	0.976583
S3_3584214	3	3584214	S3_3584214	S3_3603456	4	19.242	0.814084	1	0.889981	1.04558
S3_4808834	3	4808834	S3_4808834	S3_4808953	1	0.119	0.812639	0.931659	0.830477	0.941829
S3_10666584	3	10666584	S3_10666584	S3_10666736	1	0.152	0.81248	0.901377	0.89374	0.945378
S3_3914421	3	3914421	S3_3914421	S3_3946697	1	32.276	0.810769	1	0.832854	1.01353
S3_10651570	3	10651570	S3_10651570	S3_10666584	3	15.014	0.810699	0.900389	0.892602	0.944776
S3_3758878	3	3758878	S3_3758878	S3_3826710	3	67.832	0.809712	0.999997	0.890753	1.04885
S3_3759594	3	3759594	S3_3759594	S3_3826710	2	67.116	0.809712	0.999997	0.890753	1.04885
S3_4609570	3	4609570	S3_4609570	S3_4612352	3	2.782	0.808859	0.999997	0.8247	1.00974
S3_4612352	3	4612352	S3_4612352	S3_4617129	1	4.777	0.808859	0.999997	0.8247	1.00974
S3_4612352	3	4612352	S3_4612352	S3_4634806	5	22.454	0.808859	0.999997	0.8247	1.00974
S3_4612352	3	4612352	S3_4612352	S3_4635100	9	22.748	0.808859	0.999997	0.8247	1.00974
S3_4634920	3	4634920	S3_4634920	S3_4635170	3	0.25	0.80808	0.92987	0.892957	0.977485
S3_4612352	3	4612352	S3_4612352	S3_4630876	4	18.524	0.807961	0.999997	0.823811	1.00976
S7_3614838	7	3614838	S7_3614838	S7_3617046	2	2.208	0.807012	0.999997	0.822871	1.00977
S3_4635170	3	4635170	S3_4635170	S3_4696853	3	61.683	0.805978	0.929024	0.891671	0.977164
S3_2530229	3	2530229	S3_2530229	S3_2530231	2	0.002	0.80475	0.927952	0.748786	0.895104
S2_10029043	2	10029043	S2_10029043	S2_10029045	1	0.002	0.804238	0.999989	0.10862	0.367501
S3_4612352	3	4612352	S3_4612352	S3_4715887	15	103.535	0.803828	1	0.819707	1.00983
S3_4635170	3	4635170	S3_4635170	S3_4670562	2	35.392	0.802097	0.927414	0.818758	0.936996
S3_4609751	3	4609751	S3_4609751	S3_4634920	9	25.169	0.801213	0.92714	0.893935	0.979319
S3_3705742	3	3705742	S3_3705742	S3_3705767	1	0.025	0.801046	0.926998	0.890768	0.977536
S11_22984177	11	22984177	S11_22984177	S11_22984198	1	0.021	0.800847	1	0.842893	1.02591
S3_4609751	3	4609751	S3_4609751	S3_4696853	15	87.102	0.799762	0.926554	0.89309	0.979124
S10_28202754	10	28202754	S10_28202754	S10_28211308	5	8.554	0.799504	0.926404	0.823699	0.940317
S10_28202757	10	28202757	S10_28202757	S10_28211308	4	8.551	0.799504	0.926404	0.823699	0.940317
S6_25783799	6	25783799	S6_25783799	S6_25835978	7	52.179	0.798929	0.999999	0.869597	1.04329
S6_25824881	6	25824881	S6_25824881	S6_25835978	1	11.097	0.798926	0.999997	0.886796	1.05356
S6_25835978	6	25835978	S6_25835978	S6_25854123	1	18.145	0.798926	0.999997	0.886796	1.05356
S3_5441926	3	5441926	S3_5441926	S3_5452749	8	10.823	0.798519	0.92605	0.890955	0.978182
S3_5441926	3	5441926	S3_5441926	S3_5452776	9	10.85	0.798519	0.92605	0.890955	0.978182
S6_25835978	6	25835978	S6_25835978	S6_25865915	5	29.937	0.796925	0.999996	0.884911	1.05376
S3_4670562	3	4670562	S3_4670562	S3_4696958	2	26.396	0.795026	0.924632	0.888936	0.977718
S6_25866522	6	25866522	S6_25866522	S6_25868824	1	2.302	0.793756	0.999998	0.864702	1.04373
S3_25761621	3	25761621	S3_25761621	S3_25771412	1	9.791	0.791059	1	0.805526	1.0091
S3_3758878	3	3758878	S3_3758878	S3_3906922	10	148.044	0.790641	0.922802	0.815553	0.937227
S3_3758878	3	3758878	S3_3758878	S3_3906953	12	148.075	0.790641	0.922802	0.815553	0.937227
S3_3759594	3	3759594	S3_3759594	S3_3906922	9	147.328	0.790641	0.922802	0.815553	0.937227
S3_3759594	3	3759594	S3_3759594	S3_3906953	11	147.359	0.790641	0.922802	0.815553	0.937227
S3_4612352	3	4612352	S3_4612352	S3_4696958	14	84.606	0.790641	0.922802	0.815553	0.937227
S7_10979443	7	10979443	S7_10979443	S7_10979775	5	0.332	0.78947	0.999997	0.900853	1.06821
S10_4389356	10	4389356	S10_4389356	S10_4413339	5	23.983	0.789189	1	0.883601	1.05813
S10_4389356	10	4389356	S10_4389356	S10_4413534	6	24.178	0.789189	1	0.883601	1.05813
S6_26554431	6	26554431	S6_26554431	S6_26635336	10	80.905	0.788886	0.999998	0.881743	1.05721
S1_30485709	1	30485709	S1_30485709	S1_30516775	3	31.066	0.788571	1	0.883302	1.05836
S1_30485709	1	30485709	S1_30485709	S1_30516785	4	31.076	0.788571	1	0.883302	1.05836
S1_30485709	1	30485709	S1_30485709	S1_30516786	5	31.077	0.788571	1	0.883302	1.05836
S1_30485709	1	30485709	S1_30485709	S1_30516788	6	31.079	0.788571	1	0.883302	1.05836
S1_30485709	1	30485709	S1_30485709	S1_30516790	7	31.081	0.788571	1	0.883302	1.05836
S1_30485709	1	30485709	S1_30485709	S1_30516792	8	31.083	0.788571	1	0.883302	1.05836
S5_6117003	5	6117003	S5_6117003	S5_6191609	6	74.606	0.787197	1	0.817531	1.01908
S1_3168659	1	3168659	S1_3168659	S1_3168674	1	0.015	0.781395	1	0.781395	1
S6_25814032	6	25814032	S6_25814032	S6_25824821	2	10.789	0.78048	0.999995	0.841847	1.03856
S10_22274467	10	22274467	S10_22274467	S10_22281478	2	7.011	0.78	1	0.78	1
S6_25824821	6	25824821	S6_25824821	S6_25859020	4	34.199	0.779992	0.999995	0.84125	1.03852
S3_4716008	3	4716008	S3_4716008	S3_4716326	1	0.318	0.77532	0.916477	0.79942	0.930612
S3_3200785	3	3200785	S3_3200785	S3_3288389	3	87.604	0.768678	0.91371	0.795003	0.929224
S6_25783799	6	25783799	S6_25783799	S6_25824881	6	41.082	0.767713	0.876192	0.822642	0.906996
S6_25783799	6	25783799	S6_25783799	S6_25854123	8	70.324	0.767713	0.876192	0.822642	0.906996
S3_3584214	3	3584214	S3_3584214	S3_3593817	2	9.603	0.76747	1	0.860431	1.05883
S3_3577424	3	3577424	S3_3577424	S3_3584214	3	6.79	0.76747	1	0.860431	1.05883
S3_3577425	3	3577425	S3_3577425	S3_3584214	2	6.789	0.76747	1	0.860431	1.05883
S6_26250584	6	26250584	S6_26250584	S6_26331274	8	80.69	0.766728	0.87563	0.848014	0.920877
S6_25783799	6	25783799	S6_25783799	S6_25865915	12	82.116	0.765378	0.874859	0.820084	0.905585
S3_3574149	3	3574149	S3_3574149	S3_3584214	5	10.065	0.765166	1	0.859066	1.05958
S3_3323914	3	3323914	S3_3323914	S3_3325007	2	1.093	0.764704	0.999999	0.795745	1.02009
S6_25814032	6	25814032	S6_25814032	S6_25859119	7	45.087	0.763693	0.873895	0.82607	0.908884
S6_25814032	6	25814032	S6_25814032	S6_25859154	8	45.122	0.763693	0.873895	0.82607	0.908884
S6_25859020	6	25859020	S6_25859020	S6_25859119	1	0.099	0.762115	0.872992	0.824446	0.90799
S6_25859020	6	25859020	S6_25859020	S6_25859154	2	0.134	0.762115	0.872992	0.824446	0.90799
S3_5001187	3	5001187	S3_5001187	S3_5057889	6	56.702	0.761032	0.930697	0.809648	0.959965
S8_5817803	8	5817803	S8_5817803	S8_5817820	1	0.017	0.759896	0.999999	0.744218	0.989629
S6_26250584	6	26250584	S6_26250584	S6_26330910	5	80.326	0.759476	0.999999	0.882871	1.07818
S6_26578756	6	26578756	S6_26578756	S6_26656130	10	77.374	0.759476	0.999999	0.882871	1.07818
S6_25951704	6	25951704	S6_25951704	S6_26013815	3	62.111	0.759475	0.999999	0.57816	0.872502
S7_1891215	7	1891215	S7_1891215	S7_1891221	3	0.006	0.759475	0.999999	0.737892	0.985687
S6_26330910	6	26330910	S6_26330910	S6_26331274	3	0.364	0.759032	0.999997	0.834721	1.04867
S6_26578756	6	26578756	S6_26578756	S6_26657327	11	78.571	0.758572	0.999999	0.882178	1.0784
S6_26578756	6	26578756	S6_26578756	S6_26657353	12	78.597	0.758572	0.999999	0.882178	1.0784
S3_11012756	3	11012756	S3_11012756	S3_11160498	3	147.742	0.758571	0.999999	0.892936	1.08495
S3_11110387	3	11110387	S3_11110387	S3_11160498	2	50.111	0.758571	0.999999	0.892936	1.08495
S3_11160469	3	11160469	S3_11160469	S3_11160498	1	0.029	0.758571	0.999999	0.742691	0.989476
S3_15370615	3	15370615	S3_15370615	S3_15370725	1	0.11	0.758087	1	0.858127	1.06394
S3_4612352	3	4612352	S3_4612352	S3_4634856	6	22.504	0.757895	1	0.795895	1.02476
S3_4612352	3	4612352	S3_4612352	S3_4630614	2	18.262	0.757894	0.999999	0.807336	1.0321
S3_4612352	3	4612352	S3_4612352	S3_4635034	8	22.682	0.756756	0.999999	0.806359	1.03225
S6_25824821	6	25824821	S6_25824821	S6_25859119	5	34.298	0.756463	0.999996	0.831831	1.04863
S6_25824821	6	25824821	S6_25824821	S6_25859154	6	34.333	0.756463	0.999996	0.831831	1.04863
S6_5887238	6	5887238	S6_5887238	S6_5946363	1	59.125	0.755877	1	0.894901	1.08808
S5_1133494	5	1133494	S5_1133494	S5_1134974	3	1.48	0.753843	0.999998	0.852871	1.06365
S5_1133495	5	1133495	S5_1133495	S5_1134974	2	1.479	0.753843	0.999998	0.852871	1.06365
S3_3801940	3	3801940	S3_3801940	S3_3826710	1	24.77	0.7495	1	0.855598	1.06844
S3_4635170	3	4635170	S3_4635170	S3_4696958	4	61.788	0.746541	0.925866	0.860054	0.993767
S3_3826710	3	3826710	S3_3826710	S3_3830382	1	3.672	0.746214	0.999999	0.856485	1.07134
S3_3830382	3	3830382	S3_3830382	S3_3892377	4	61.995	0.746214	0.999999	0.73751	0.99415
S3_3826710	3	3826710	S3_3826710	S3_3906922	7	80.212	0.744962	0.925234	0.854854	0.99113
S3_3826710	3	3826710	S3_3826710	S3_3906953	9	80.243	0.744962	0.925234	0.854854	0.99113
S1_7526423	1	7526423	S1_7526423	S1_7565149	5	38.726	0.744012	0.862561	0.84731	0.920495
S1_7526453	1	7526453	S1_7526453	S1_7565149	4	38.696	0.744012	0.862561	0.84731	0.920495
S1_7526465	1	7526465	S1_7526465	S1_7565149	3	38.684	0.744012	0.862561	0.84731	0.920495
S6_26102113	6	26102113	S6_26102113	S6_26130655	2	28.542	0.743801	0.862439	0.812	0.90111
S6_26105840	6	26105840	S6_26105840	S6_26130655	1	24.815	0.743281	0.862138	0.811475	0.900819
S6_26099489	6	26099489	S6_26099489	S6_26130655	3	31.166	0.743167	0.862071	0.819862	0.905462
S3_4609751	3	4609751	S3_4609751	S3_4617129	3	7.378	0.742958	0.86195	0.858391	0.926494
S3_4609751	3	4609751	S3_4609751	S3_4634806	7	25.055	0.742958	0.86195	0.858391	0.926494
S3_4609751	3	4609751	S3_4609751	S3_4634856	8	25.105	0.742958	0.86195	0.858391	0.926494
S3_4609751	3	4609751	S3_4609751	S3_4635100	11	25.349	0.742958	0.86195	0.858391	0.926494
S6_26099489	6	26099489	S6_26099489	S6_26102113	1	2.624	0.742735	0.861821	0.810924	0.900513
S1_7565149	1	7565149	S1_7565149	S1_7608698	5	43.549	0.742315	0.861577	0.846119	0.919847
S1_7565149	1	7565149	S1_7565149	S1_7608704	6	43.555	0.742315	0.861577	0.846119	0.919847
S3_12639133	3	12639133	S3_12639133	S3_12718642	2	79.509	0.742315	0.861577	0.846119	0.919847
S6_26099489	6	26099489	S6_26099489	S6_26105840	2	6.351	0.742162	0.861488	0.810345	0.900192
S3_4303817	3	4303817	S3_4303817	S3_4307170	1	3.353	0.741865	0.924064	0.846578	0.987127
S3_4303817	3	4303817	S3_4303817	S3_4307220	2	3.403	0.741865	0.924064	0.846578	0.987127
S3_4303817	3	4303817	S3_4303817	S3_4307221	3	3.404	0.741865	0.924064	0.846578	0.987127
S3_7959062	3	7959062	S3_7959062	S3_7959113	1	0.051	0.741758	1	0.753516	1.00789
S3_4609570	3	4609570	S3_4609570	S3_4609751	1	0.181	0.741043	0.860839	0.857223	0.925863
S3_4609751	3	4609751	S3_4609751	S3_4630876	6	21.125	0.741043	0.860839	0.857223	0.925863
S3_4609751	3	4609751	S3_4609751	S3_4635170	12	25.419	0.741043	0.860839	0.857223	0.925863
S3_4736283	3	4736283	S3_4736283	S3_4804340	3	68.057	0.740655	0.860613	0.723769	0.850746
S3_3169887	3	3169887	S3_3169887	S3_3200785	1	30.898	0.740176	0.901577	0.76796	0.918343
S10_21594736	10	21594736	S10_21594736	S10_21596143	1	1.407	0.735878	0.922084	0.78501	0.952368
S6_26238242	6	26238242	S6_26238242	S6_26238258	4	0.016	0.732953	0.999999	0.827206	1.06235
S1_7565149	1	7565149	S1_7565149	S1_7565292	1	0.143	0.732555	0.999998	0.852977	1.07906
S1_7565149	1	7565149	S1_7565149	S1_7591522	2	26.373	0.732555	0.999998	0.852977	1.07906
S1_7526423	1	7526423	S1_7526423	S1_7565292	6	38.869	0.73214	0.999998	0.852704	1.0792
S1_7526423	1	7526423	S1_7526423	S1_7591522	7	65.099	0.73214	0.999998	0.852704	1.0792
S1_7526453	1	7526453	S1_7526453	S1_7565292	5	38.839	0.73214	0.999998	0.852704	1.0792
S1_7526453	1	7526453	S1_7526453	S1_7591522	6	65.069	0.73214	0.999998	0.852704	1.0792
S1_7526465	1	7526465	S1_7526465	S1_7565292	4	38.827	0.73214	0.999998	0.852704	1.0792
S1_7526465	1	7526465	S1_7526465	S1_7591522	5	65.057	0.73214	0.999998	0.852704	1.0792
S3_4609751	3	4609751	S3_4609751	S3_4715887	17	106.136	0.731916	0.855521	0.851625	0.922835
S6_12222521	6	12222521	S6_12222521	S6_12222528	1	0.007	0.73125	1	0.73125	1
S1_7591522	1	7591522	S1_7591522	S1_7608698	3	17.176	0.731247	0.999998	0.852117	1.07949
S1_7591522	1	7591522	S1_7591522	S1_7608704	4	17.182	0.731247	0.999998	0.852117	1.07949
S3_15354419	3	15354419	S3_15354419	S3_15370587	6	16.168	0.730769	1	0.880305	1.09756
S3_15354452	3	15354452	S3_15354452	S3_15370587	5	16.135	0.730769	1	0.880305	1.09756
S1_7565292	1	7565292	S1_7565292	S1_7608698	4	43.406	0.730766	0.999998	0.851801	1.07964
S1_7565292	1	7565292	S1_7565292	S1_7608704	5	43.412	0.730766	0.999998	0.851801	1.07964
S3_4612352	3	4612352	S3_4612352	S3_4670562	12	58.21	0.729028	0.919666	0.778945	0.95063
S1_7526423	1	7526423	S1_7526423	S1_7607047	8	80.624	0.727936	0.999997	0.849937	1.08055
S1_7526423	1	7526423	S1_7526423	S1_7607068	9	80.645	0.727936	0.999997	0.849937	1.08055
S1_7526453	1	7526453	S1_7526453	S1_7607047	7	80.594	0.727936	0.999997	0.849937	1.08055
S1_7526453	1	7526453	S1_7526453	S1_7607068	8	80.615	0.727936	0.999997	0.849937	1.08055
S1_7526465	1	7526465	S1_7526465	S1_7607047	6	80.582	0.727936	0.999997	0.849937	1.08055
S1_7526465	1	7526465	S1_7526465	S1_7607068	7	80.603	0.727936	0.999997	0.849937	1.08055
S1_7565149	1	7565149	S1_7565149	S1_7607047	3	41.898	0.727936	0.999997	0.849937	1.08055
S1_7565149	1	7565149	S1_7565149	S1_7607068	4	41.919	0.727936	0.999997	0.849937	1.08055
S1_7607047	1	7607047	S1_7607047	S1_7608698	2	1.651	0.727268	0.999997	0.849495	1.08077
S1_7607047	1	7607047	S1_7607047	S1_7608704	3	1.657	0.727268	0.999997	0.849495	1.08077
S1_7607068	1	7607068	S1_7607068	S1_7608698	1	1.63	0.727268	0.999997	0.849495	1.08077
S1_7607068	1	7607068	S1_7607068	S1_7608704	2	1.636	0.727268	0.999997	0.849495	1.08077
S7_455710	7	455710	S7_455710	S7_481868	1	26.158	0.726943	1	0.772284	1.03071
S3_3838964	3	3838964	S3_3838964	S3_3906922	4	67.958	0.724658	0.851269	0.775232	0.880473
S3_3838964	3	3838964	S3_3838964	S3_3906953	6	67.989	0.724658	0.851269	0.775232	0.880473
S3_5001187	3	5001187	S3_5001187	S3_5023478	1	22.291	0.724172	0.876747	0.7885	0.91486
S3_5001187	3	5001187	S3_5001187	S3_5046624	2	45.437	0.724172	0.876747	0.7885	0.91486
S3_5001187	3	5001187	S3_5001187	S3_5046629	3	45.442	0.724172	0.876747	0.7885	0.91486
S3_3801940	3	3801940	S3_3801940	S3_3906922	8	104.982	0.723061	0.917562	0.778352	0.951998
S3_3801940	3	3801940	S3_3801940	S3_3906953	10	105.013	0.723061	0.917562	0.778352	0.951998
S11_23375855	11	23375855	S11_23375855	S11_23409051	2	33.196	0.72289	0.999999	0.74659	1.01626
S3_3826710	3	3826710	S3_3826710	S3_3830533	2	3.823	0.721622	0.999999	0.839687	1.07871
S3_3830533	3	3830533	S3_3830533	S3_3892377	3	61.844	0.721622	0.999999	0.711093	0.992677
S5_27234969	5	27234969	S5_27234969	S5_27236816	1	1.847	0.717718	0.941206	0.79693	0.991786
S3_15177102	3	15177102	S3_15177102	S3_15262361	6	85.259	0.713131	0.844471	0.83174	0.911998
S3_15261686	3	15261686	S3_15261686	S3_15262361	4	0.675	0.713131	0.844471	0.83174	0.911998
S3_15261697	3	15261697	S3_15261697	S3_15262361	3	0.664	0.713131	0.844471	0.83174	0.911998
S3_3584214	3	3584214	S3_3584214	S3_3584275	1	0.061	0.713065	1	0.830188	1.07901
S6_26473073	6	26473073	S6_26473073	S6_26515828	7	42.755	0.712569	0.844138	0.798206	0.893424
S6_26486610	6	26486610	S6_26486610	S6_26515828	5	29.218	0.712569	0.844138	0.798206	0.893424
S6_26473066	6	26473066	S6_26473066	S6_26515828	8	42.762	0.712023	0.843814	0.797701	0.893141
S3_15262215	3	15262215	S3_15262215	S3_15262361	1	0.146	0.712017	0.843811	0.830986	0.911584
S6_26305804	6	26305804	S6_26305804	S6_26330910	3	25.106	0.710845	0.843116	0.79661	0.89253
S1_28310893	1	28310893	S1_28310893	S1_28311259	2	0.366	0.710526	1	0.710526	1
S3_3565120	3	3565120	S3_3565120	S3_3584214	7	19.094	0.710425	1	0.828792	1.0801
S6_26250584	6	26250584	S6_26250584	S6_26281534	1	30.95	0.709477	0.842305	0.80527	0.897368
S3_3564994	3	3564994	S3_3564994	S3_3584214	8	19.22	0.707509	0.927526	0.825655	1.00198
S6_26281534	6	26281534	S6_26281534	S6_26331274	7	49.74	0.707285	0.841003	0.793296	0.890672
S3_3200785	3	3200785	S3_3200785	S3_3230618	2	29.833	0.703495	0.885378	0.73252	0.903458
S6_25824821	6	25824821	S6_25824821	S6_25835978	2	11.157	0.701293	0.999996	0.822506	1.08297
S3_12383257	3	12383257	S3_12383257	S3_12535489	5	152.232	0.698231	0.999998	0.60754	0.932797
S3_13663313	3	13663313	S3_13663313	S3_13663320	1	0.007	0.698231	0.999998	0.60754	0.932797
S6_26238243	6	26238243	S6_26238243	S6_26330910	9	92.667	0.698221	0.99999	0.776789	1.05475
S6_26330910	6	26330910	S6_26330910	S6_26330937	1	0.027	0.698186	0.999966	0.509295	0.854051
S6_26370569	6	26370569	S6_26370569	S6_26370815	2	0.246	0.698186	0.999966	0.509295	0.854051
S6_26554431	6	26554431	S6_26554431	S6_26578756	2	24.325	0.698186	0.999966	0.509295	0.854051
S2_23566433	2	23566433	S2_23566433	S2_23566434	1	0.001	0.698186	0.999966	0.680272	0.987054
S6_25757236	6	25757236	S6_25757236	S6_25757473	2	0.237	0.697861	0.999997	0.880947	1.12354
S6_26391605	6	26391605	S6_26391605	S6_26510764	7	119.159	0.696198	0.999997	0.603806	0.931281
S7_29159839	7	29159839	S7_29159839	S7_29159841	2	0.002	0.696191	0.999992	0.603448	0.931005
S6_26510764	6	26510764	S6_26510764	S6_26542553	6	31.789	0.695732	0.999999	0.815094	1.08239
S6_26238243	6	26238243	S6_26238243	S6_26281534	5	43.291	0.69471	0.999996	0.876842	1.12346
S6_26633996	6	26633996	S6_26633996	S6_26635336	3	1.34	0.694159	0.999995	0.60004	0.929734
S6_26635336	6	26635336	S6_26635336	S6_26655237	1	19.901	0.694159	0.999995	0.60004	0.929734
S6_26633666	6	26633666	S6_26633666	S6_26635336	5	1.67	0.693575	0.999995	0.598959	0.929287
S3_4736283	3	4736283	S3_4736283	S3_4808953	5	72.67	0.69149	0.860022	0.697281	0.863616
S3_4609751	3	4609751	S3_4609751	S3_4630614	4	20.863	0.690538	0.859649	0.766309	0.905586
S3_4609751	3	4609751	S3_4609751	S3_4635034	10	25.283	0.688206	0.858439	0.764412	0.90472
S3_3758878	3	3758878	S3_3758878	S3_3892377	8	133.499	0.687406	0.921383	0.70524	0.933258
S3_3759594	3	3759594	S3_3759594	S3_3892377	7	132.783	0.687406	0.921383	0.70524	0.933258
S3_4612352	3	4612352	S3_4612352	S3_4635170	10	22.818	0.684563	0.920471	0.754453	0.966317
S6_25783799	6	25783799	S6_25783799	S6_25814032	3	30.233	0.678845	0.873768	0.758917	0.923864
S6_25783799	6	25783799	S6_25783799	S6_25859020	9	75.221	0.677203	0.87298	0.757211	0.92311
S8_25806689	8	25806689	S8_25806689	S8_25806696	1	0.007	0.675855	0.999995	0.6475	0.978793
S1_29321810	1	29321810	S1_29321810	S1_29323252	2	1.442	0.675675	1	0.645579	0.977475
S3_4609751	3	4609751	S3_4609751	S3_4670562	14	60.811	0.675607	0.851852	0.755147	0.900602
S3_4609751	3	4609751	S3_4609751	S3_4612352	2	2.601	0.674401	0.917373	0.758337	0.972787
S6_25950261	6	25950261	S6_25950261	S6_25951704	1	1.443	0.674071	0.999998	0.595044	0.939551
S6_26391605	6	26391605	S6_26391605	S6_26513469	10	121.864	0.673101	0.820427	0.742089	0.861446
S6_26510922	6	26510922	S6_26510922	S6_26515828	3	4.906	0.672265	0.819918	0.781726	0.884153
S6_26510923	6	26510923	S6_26510923	S6_26515828	2	4.905	0.672265	0.819918	0.781726	0.884153
S6_26099489	6	26099489	S6_26099489	S6_26190482	9	90.993	0.672058	0.819792	0.740907	0.860759
S6_26305804	6	26305804	S6_26305804	S6_26307524	1	1.72	0.67047	0.818823	0.78022	0.883301
S6_26305804	6	26305804	S6_26305804	S6_26307557	2	1.753	0.67047	0.818823	0.78022	0.883301
S6_26479409	6	26479409	S6_26479409	S6_26515828	6	36.419	0.669103	0.817987	0.77907	0.882649
S11_20210392	11	20210392	S11_20210392	S11_20215004	1	4.612	0.660132	0.894102	0.712213	0.928703
S3_3830382	3	3830382	S3_3830382	S3_3904132	5	73.75	0.657739	0.911905	0.686438	0.931587
S1_29746350	1	29746350	S1_29746350	S1_29773545	2	27.195	0.657251	0.999997	0.641185	0.9877
S3_3830382	3	3830382	S3_3830382	S3_3914005	10	83.623	0.652171	0.999998	0.641028	0.991418
S6_26238242	6	26238242	S6_26238242	S6_26307524	8	69.282	0.651154	0.999993	0.760332	1.08058
S6_26238242	6	26238242	S6_26238242	S6_26307557	9	69.315	0.651154	0.999993	0.760332	1.08058
S6_26307524	6	26307524	S6_26307524	S6_26330937	3	23.413	0.65112	0.999967	0.457995	0.838659
S6_26307557	6	26307557	S6_26307557	S6_26330937	2	23.38	0.65112	0.999967	0.457995	0.838659
S6_26554431	6	26554431	S6_26554431	S6_26657471	15	103.04	0.650748	0.999965	0.456962	0.837951
S6_26003558	6	26003558	S6_26003558	S6_26013815	1	10.257	0.649536	0.85984	0.726624	0.909433
S6_25783799	6	25783799	S6_25783799	S6_25824821	5	41.022	0.648792	0.859468	0.735322	0.914989
S8_18811100	8	18811100	S8_18811100	S8_18811563	1	0.463	0.646881	0.83626	0.699452	0.869577
S6_26238242	6	26238242	S6_26238242	S6_26250584	5	12.342	0.64341	0.999999	0.815261	1.12565
S6_26238242	6	26238242	S6_26238242	S6_26331274	13	93.032	0.642852	0.999996	0.754464	1.08333
S1_12628842	1	12628842	S1_12628842	S1_12628978	1	0.136	0.642851	0.999995	0.686785	1.0336
S3_3826710	3	3826710	S3_3826710	S3_3892377	5	65.667	0.642546	0.80159	0.732529	0.855879
S3_15370587	3	15370587	S3_15370587	S3_15370725	2	0.138	0.641666	0.999999	0.813853	1.12621
S1_1804373	1	1804373	S1_1804373	S1_1809017	1	4.644	0.640351	1	0.682972	1.03274
S3_3801940	3	3801940	S3_3801940	S3_3892377	6	90.437	0.628926	0.916039	0.673039	0.94762
S3_3830533	3	3830533	S3_3830533	S3_3904132	4	73.599	0.626187	0.901099	0.657026	0.923021
S3_8677365	3	8677365	S3_8677365	S3_8791591	4	114.226	0.62534	0.790785	0.696271	0.834428
S3_3838964	3	3838964	S3_3838964	S3_3892377	2	53.413	0.623201	0.847319	0.662821	0.873838
S3_3830533	3	3830533	S3_3830533	S3_3914005	9	83.472	0.622934	0.999997	0.60976	0.989366
S6_26913683	6	26913683	S6_26913683	S6_26913750	4	0.067	0.621741	0.788506	0.77748	0.881748
S6_26913693	6	26913693	S6_26913693	S6_26913750	3	0.057	0.621741	0.788506	0.77748	0.881748
S6_26913694	6	26913694	S6_26913694	S6_26913750	2	0.056	0.621741	0.788506	0.77748	0.881748
S10_4413339	10	4413339	S10_4413339	S10_4413534	1	0.195	0.621315	0.788235	0.777181	0.881579
S1_26709408	1	26709408	S1_26709408	S1_26772354	4	62.946	0.618844	0.786667	0.775451	0.880597
S6_26391605	6	26391605	S6_26391605	S6_26542553	13	150.948	0.618808	0.786644	0.713219	0.844523
S6_26238243	6	26238243	S6_26238243	S6_26330937	10	92.694	0.618231	0.786277	0.602472	0.77619
S1_7526348	1	7526348	S1_7526348	S1_7565149	6	38.801	0.613933	0.842857	0.771691	0.944964
S6_26099489	6	26099489	S6_26099489	S6_26219042	10	119.553	0.611753	0.841233	0.718777	0.911853
S6_26238258	6	26238258	S6_26238258	S6_26305804	3	67.546	0.610378	0.840686	0.729122	0.918829
S2_23566433	2	23566433	S2_23566433	S2_23566435	2	0.002	0.610358	0.840038	0.584661	0.822164
S7_15267670	7	15267670	S7_15267670	S7_15267692	4	0.022	0.610358	0.840038	0.584661	0.822164
S7_15267670	7	15267670	S7_15267670	S7_15267693	5	0.023	0.610358	0.840038	0.584661	0.822164
S8_24025007	8	24025007	S8_24025007	S8_24025514	1	0.507	0.607632	0.83926	0.609063	0.840248
S2_23566434	2	23566434	S2_23566434	S2_23566435	1	0.001	0.603928	0.999997	0.580357	0.980287
S6_26238243	6	26238243	S6_26238243	S6_26238258	3	0.015	0.603898	0.999972	0.557752	0.961007
S6_26238258	6	26238258	S6_26238258	S6_26330937	7	92.679	0.603898	0.999972	0.557752	0.961007
S6_26554431	6	26554431	S6_26554431	S6_26633996	7	79.565	0.603898	0.999972	0.557752	0.961007
S6_26554431	6	26554431	S6_26554431	S6_26633666	5	79.235	0.602902	0.999967	0.555672	0.960001
S6_26554431	6	26554431	S6_26554431	S6_26655237	11	100.806	0.602902	0.999967	0.555672	0.960001
S3_12639133	3	12639133	S3_12639133	S3_12718704	3	79.571	0.601264	0.999999	0.621584	1.01676
S3_3758878	3	3758878	S3_3758878	S3_3904132	9	145.254	0.60083	0.836207	0.652485	0.871411
S3_3759594	3	3759594	S3_3759594	S3_3904132	8	144.538	0.60083	0.836207	0.652485	0.871411
S1_7540361	1	7540361	S1_7540361	S1_7565149	1	24.788	0.600647	0.999998	0.620745	1.01659
S3_12383257	3	12383257	S3_12383257	S3_12515864	2	132.607	0.600647	0.999998	0.620745	1.01659
S3_12383257	3	12383257	S3_12383257	S3_12515900	4	132.643	0.600647	0.999998	0.620745	1.01659
S3_12718642	3	12718642	S3_12718642	S3_12718704	1	0.062	0.599998	0.999998	0.619861	1.01642
S1_7526423	1	7526423	S1_7526423	S1_7540361	4	13.938	0.599998	0.999998	0.619861	1.01642
S1_7526453	1	7526453	S1_7526453	S1_7540361	3	13.908	0.599998	0.999998	0.619861	1.01642
S1_7526465	1	7526465	S1_7526465	S1_7540361	2	13.896	0.599998	0.999998	0.619861	1.01642
S1_7540361	1	7540361	S1_7540361	S1_7608698	6	68.337	0.599313	0.999998	0.618927	1.01623
S1_7540361	1	7540361	S1_7540361	S1_7608704	7	68.343	0.599313	0.999998	0.618927	1.01623
S7_29159836	7	29159836	S7_29159836	S7_29159839	2	0.003	0.59787	0.999963	0.520408	0.932937
S7_29159838	7	29159838	S7_29159838	S7_29159839	1	0.001	0.59787	0.999963	0.520408	0.932937
S7_29159839	7	29159839	S7_29159839	S7_29159840	1	0.001	0.59787	0.999963	0.520408	0.932937
S6_26635336	6	26635336	S6_26635336	S6_26656130	2	20.794	0.597823	0.999998	0.616891	1.01582
S6_26635336	6	26635336	S6_26635336	S6_26657327	3	21.991	0.597012	0.999997	0.615779	1.01559
S6_26635336	6	26635336	S6_26635336	S6_26657353	4	22.017	0.597012	0.999997	0.615779	1.01559
S3_3758878	3	3758878	S3_3758878	S3_3914005	14	155.127	0.596719	0.91741	0.609282	0.927017
S3_3759594	3	3759594	S3_3759594	S3_3914005	13	154.411	0.596719	0.91741	0.609282	0.927017
S6_26635336	6	26635336	S6_26635336	S6_26657471	5	22.135	0.582019	0.999939	0.383523	0.81171
S6_25950261	6	25950261	S6_25950261	S6_26003558	3	53.297	0.572292	0.856568	0.681703	0.934868
S6_26238242	6	26238242	S6_26238242	S6_26330910	10	92.668	0.566122	0.817354	0.647759	0.874303
S6_26513469	6	26513469	S6_26513469	S6_26515828	1	2.359	0.566003	0.817492	0.699801	0.908994
S3_3826710	3	3826710	S3_3826710	S3_3904132	6	77.422	0.563218	0.777778	0.683052	0.856533
S6_26510764	6	26510764	S6_26510764	S6_26515828	4	5.064	0.56292	0.81578	0.544044	0.801986
S7_30817359	7	30817359	S7_30817359	S7_30817361	1	0.002	0.562917	0.815146	0.539438	0.797965
S6_26281534	6	26281534	S6_26281534	S6_26305804	1	24.27	0.559626	0.814212	0.707333	0.915378
S3_3826710	3	3826710	S3_3826710	S3_3914005	11	87.295	0.550527	0.791606	0.62623	0.844281
S6_26238242	6	26238242	S6_26238242	S6_26281534	6	43.292	0.548257	0.999995	0.797669	1.20619
S6_26281534	6	26281534	S6_26281534	S6_26330937	5	49.403	0.548226	0.999967	0.524229	0.977837
S10_27400992	10	27400992	S10_27400992	S10_27526121	23	125.129	0.546939	1	0.593783	1.04194
S3_3838964	3	3838964	S3_3838964	S3_3904132	3	65.168	0.545584	0.766807	0.616166	0.8149
S3_3801940	3	3801940	S3_3801940	S3_3914005	12	112.065	0.544997	0.911769	0.580639	0.941112
S3_3801940	3	3801940	S3_3801940	S3_3904132	7	102.192	0.539669	0.825287	0.616476	0.882063
S6_8039642	6	8039642	S6_8039642	S6_8041102	1	1.46	0.53145	0.838509	0.615349	0.902272
S3_3838964	3	3838964	S3_3838964	S3_3914005	8	75.041	0.531	0.837838	0.562323	0.862195
S6_26305804	6	26305804	S6_26305804	S6_26331274	6	25.47	0.530696	0.837268	0.662666	0.935597
S6_26250584	6	26250584	S6_26250584	S6_26305804	2	55.22	0.530696	0.837268	0.560908	0.86077
S6_25757236	6	25757236	S6_25757236	S6_25783799	5	26.563	0.530571	0.999985	0.500596	0.971327
S6_25757236	6	25757236	S6_25757236	S6_25824881	11	67.645	0.530571	0.999985	0.608522	1.07093
S6_25757236	6	25757236	S6_25757236	S6_25854123	13	96.887	0.530571	0.999985	0.608522	1.07093
S6_26238243	6	26238243	S6_26238243	S6_26250584	4	12.341	0.529996	0.999984	0.614594	1.07684
S6_26250584	6	26250584	S6_26250584	S6_26330937	6	80.353	0.529996	0.999984	0.614594	1.07684
S6_26554431	6	26554431	S6_26554431	S6_26656130	12	101.699	0.529996	0.999984	0.614594	1.07684
S6_26238243	6	26238243	S6_26238243	S6_26331274	12	93.031	0.529334	0.999927	0.502232	0.973992
S6_26330937	6	26330937	S6_26330937	S6_26331274	2	0.337	0.529334	0.999927	0.502232	0.973992
S6_26554431	6	26554431	S6_26554431	S6_26657327	13	102.896	0.528762	0.999981	0.61263	1.07637
S6_26554431	6	26554431	S6_26554431	S6_26657353	14	102.922	0.528762	0.999981	0.61263	1.07637
S6_25757236	6	25757236	S6_25757236	S6_25865915	17	108.679	0.528099	0.999979	0.605738	1.07097
S6_26732253	6	26732253	S6_26732253	S6_26823836	11	91.583	0.527409	0.999984	0.675555	1.13175
S6_26732253	6	26732253	S6_26732253	S6_26823867	12	91.614	0.527409	0.999984	0.675555	1.13175
S6_25757236	6	25757236	S6_25757236	S6_25859154	16	101.918	0.52667	0.999976	0.494528	0.968982
S6_25757236	6	25757236	S6_25757236	S6_25859119	15	101.883	0.52667	0.999976	0.494528	0.968982
S5_30734383	5	30734383	S5_30734383	S5_30821369	3	86.986	0.52651	0.72561	0.61023	0.781172
S1_9692646	1	9692646	S1_9692646	S1_9728342	2	35.696	0.522388	1	0.490278	0.968779
S1_33541127	1	33541127	S1_33541127	S1_33541137	1	0.01	0.513306	0.999852	0.0421196	0.286411
S1_33541137	1	33541137	S1_33541137	S1_33541141	2	0.004	0.513306	0.999852	0.0421196	0.286411
S6_26238242	6	26238242	S6_26238242	S6_26330937	11	92.695	0.504607	0.782566	0.588585	0.84518
S6_26238242	6	26238242	S6_26238242	S6_26238243	1	0.001	0.502937	0.78127	0.349636	0.651407
S6_26515828	6	26515828	S6_26515828	S6_26542553	2	26.725	0.502853	0.781767	0.477114	0.761497
S1_7540361	1	7540361	S1_7540361	S1_7591522	3	51.161	0.502853	0.781767	0.477114	0.761497
S1_7540361	1	7540361	S1_7540361	S1_7565292	2	24.931	0.502058	0.781279	0.47614	0.760846
S1_7540361	1	7540361	S1_7540361	S1_7607047	4	66.686	0.49737	0.778387	0.470387	0.756979
S1_7540361	1	7540361	S1_7540361	S1_7607068	5	66.707	0.49737	0.778387	0.470387	0.756979
S6_26578756	6	26578756	S6_26578756	S6_26635336	8	56.58	0.497223	0.77794	0.396358	0.694568
S1_33541040	1	33541040	S1_33541040	S1_33541127	1	0.087	0.494376	0.99975	0.0101902	0.143534
S1_33541040	1	33541040	S1_33541040	S1_33541141	4	0.101	0.494376	0.99975	0.0101902	0.143534
S6_26738439	6	26738439	S6_26738439	S6_26823836	10	85.397	0.481481	0.999999	0.611343	1.12682
S6_26738439	6	26738439	S6_26738439	S6_26823867	11	85.428	0.481481	0.999999	0.611343	1.12682
S5_522094	5	522094	S5_522094	S5_608200	6	86.106	0.478866	0.767707	0.587251	0.850159
S6_25757473	6	25757473	S6_25757473	S6_25814032	6	56.559	0.473703	0.837911	0.635824	0.970764
S3_11012756	3	11012756	S3_11012756	S3_11160469	2	147.713	0.473352	0.688006	0.529259	0.727502
S3_11110387	3	11110387	S3_11110387	S3_11160469	1	50.082	0.473352	0.688006	0.529259	0.727502
S6_25757473	6	25757473	S6_25757473	S6_25859020	12	101.547	0.47165	0.836889	0.634361	0.970568
S1_33541137	1	33541137	S1_33541137	S1_33541139	1	0.002	0.471427	0.999859	0.00368664	0.0884191
S6_25757236	6	25757236	S6_25757236	S6_25814032	8	56.796	0.47126	0.999995	0.625891	1.15244
S6_25757236	6	25757236	S6_25757236	S6_25859020	14	101.784	0.469874	0.999994	0.624565	1.15291
S7_14844406	7	14844406	S7_14844406	S7_14844410	3	0.004	0.467173	0.832116	0.481742	0.844991
S9_32614921	9	32614921	S9_32614921	S9_32634779	3	19.858	0.46347	1	0.510417	1.04943
S1_33541040	1	33541040	S1_33541040	S1_33541139	3	0.099	0.445532	0.909533	0.0152381	0.168207
S3_4808834	3	4808834	S3_4808834	S3_4808989	2	0.155	0.445376	0.999998	0.431082	0.98382
S9_32614077	9	32614077	S9_32614077	S9_32614921	8	0.844	0.423937	1	0.466878	1.04943
S9_32614098	9	32614098	S9_32614098	S9_32614921	7	0.823	0.423937	1	0.466878	1.04943
S9_32614167	9	32614167	S9_32614167	S9_32614921	6	0.754	0.423937	1	0.466878	1.04943
S9_32614676	9	32614676	S9_32614676	S9_32614921	5	0.245	0.423937	1	0.466878	1.04943
S9_32614743	9	32614743	S9_32614743	S9_32614921	4	0.178	0.423937	1	0.466878	1.04943
S9_32614749	9	32614749	S9_32614749	S9_32614921	3	0.172	0.423937	1	0.466878	1.04943
S9_32614884	9	32614884	S9_32614884	S9_32614921	2	0.037	0.423937	1	0.466878	1.04943
S9_32614917	9	32614917	S9_32614917	S9_32614921	1	0.004	0.423937	1	0.466878	1.04943
S6_25757236	6	25757236	S6_25757236	S6_25835978	12	78.742	0.423895	0.999992	0.499927	1.08598
S6_25757473	6	25757473	S6_25757473	S6_25835978	10	78.505	0.42385	0.836027	0.507155	0.914502
S1_7526348	1	7526348	S1_7526348	S1_7540361	5	14.013	0.421384	0.778524	0.499771	0.847849
S6_26238243	6	26238243	S6_26238243	S6_26305804	6	67.561	0.420757	0.777406	0.616308	0.940873
S1_8893899	1	8893899	S1_8893899	S1_8893901	1	0.002	0.418644	0.806306	0.3894	0.777634
S6_26305804	6	26305804	S6_26305804	S6_26330937	4	25.133	0.418192	0.775032	0.400825	0.758769
S9_4104041	9	4104041	S9_4104041	S9_4115557	1	11.516	0.414658	0.643939	0.504469	0.71026
S9_32614021	9	32614021	S9_32614021	S9_32614921	9	0.9	0.414142	0.924132	0.466714	0.981036
S9_32614921	9	32614921	S9_32614921	S9_32615399	1	0.478	0.414142	0.924132	0.466714	0.981036
S9_32613357	9	32613357	S9_32613357	S9_32614921	10	1.564	0.404871	1	0.449604	1.0538
S7_30817361	7	30817361	S7_30817361	S7_30817366	1	0.005	0.402553	0.63447	0.380278	0.616667
S6_25951704	6	25951704	S6_25951704	S6_26003558	2	51.854	0.396852	0.677454	0.363298	0.648182
S3_4808953	3	4808953	S3_4808953	S3_4808989	1	0.036	0.390255	0.999981	0.351165	0.948578
S9_32614921	9	32614921	S9_32614921	S9_32615586	2	0.665	0.376812	1	0.423372	1.05998
S3_4736283	3	4736283	S3_4736283	S3_4808989	6	72.706	0.364861	0.999995	0.346447	0.974434
S6_25757236	6	25757236	S6_25757236	S6_25824821	10	67.585	0.362939	0.775527	0.473557	0.885862
S6_24778875	6	24778875	S6_24778875	S6_24807814	2	28.939	0.359151	0.772868	0.379723	0.794694
S3_4804340	3	4804340	S3_4804340	S3_4808989	3	4.649	0.358103	0.999993	0.338984	0.972932
S11_13959293	11	13959293	S11_13959293	S11_13959295	1	0.002	0.351751	0.765256	0.323569	0.733961
S6_25757473	6	25757473	S6_25757473	S6_25783799	3	26.326	0.351367	0.680179	0.434062	0.755994
S6_25757473	6	25757473	S6_25757473	S6_25824881	9	67.408	0.351367	0.680179	0.528023	0.833814
S6_25757473	6	25757473	S6_25757473	S6_25854123	11	96.65	0.351367	0.680179	0.528023	0.833814
S6_25757473	6	25757473	S6_25757473	S6_25865915	15	108.442	0.346702	0.676496	0.52401	0.831681
S6_25757473	6	25757473	S6_25757473	S6_25859119	13	101.646	0.343992	0.674339	0.426607	0.750962
S6_25757473	6	25757473	S6_25757473	S6_25859154	14	101.681	0.343992	0.674339	0.426607	0.750962
S6_26238242	6	26238242	S6_26238242	S6_26305804	7	67.562	0.334659	0.628893	0.355932	0.648573
S7_30817359	7	30817359	S7_30817359	S7_30817366	2	0.007	0.331215	0.625271	0.307753	0.602719
S11_20949221	11	20949221	S11_20949221	S11_20960669	1	11.448	0.302889	0.912536	0.352022	0.98377
S11_20947267	11	20947267	S11_20947267	S11_20949221	1	1.954	0.288487	0.910714	0.326923	0.969486
S5_9115519	5	9115519	S5_9115519	S5_9115521	1	0.002	0.255485	0.556836	0.238502	0.53801
S1_33541040	1	33541040	S1_33541040	S1_33541137	2	0.097	0.253533	0.999143	0.0411668	0.40261
S6_25757473	6	25757473	S6_25757473	S6_25824821	8	67.348	0.237087	0.523699	0.324226	0.612423
S6_7707691	6	7707691	S6_7707691	S6_7707797	1	0.106	0.227199	0.512906	0.222836	0.507957
S7_11677193	7	11677193	S7_11677193	S7_11677196	1	0.003	0.204344	0.541429	0.186298	0.51697
S10_28251584	10	28251584	S10_28251584	S10_28331133	7	79.549	0.189803	0.999814	0.093762	0.702718
S5_4346060	5	4346060	S5_4346060	S5_4346070	1	0.01	0.171044	0.532395	0.118305	0.442773
S7_11677181	7	11677181	S7_11677181	S7_11677193	2	0.012	0.153501	0.425788	0.137167	0.402497
S3_24888784	3	24888784	S3_24888784	S3_24888789	1	0.005	0.0874959	0.325865	0.0792877	0.310204
S7_28691301	7	28691301	S7_28691301	S7_28691302	1	0.001	0.0874959	0.325865	0.0396285	0.219305
S8_22761095	8	22761095	S8_22761095	S8_22761104	2	0.009	0.0864562	0.323966	0.0781301	0.307971
S6_2380396	6	2380396	S6_2380396	S6_2451294	2	70.898	0.0842287	0.319855	0.0521356	0.251646
S7_11677181	7	11677181	S7_11677181	S7_11677196	3	0.015	0.0842287	0.319855	0.0756635	0.303156
S7_1353647	7	1353647	S7_1353647	S7_1353658	1	0.011	0.0817789	0.315266	0.072973	0.297809
S1_6643796	1	6643796	S1_6643796	S1_6770844	3	127.048	0.0778177	0.307698	0.0684492	0.288582
S7_20562812	7	20562812	S7_20562812	S7_20690569	2	127.757	0.0521957	0.265584	0.0482143	0.255254
S9_30487511	9	30487511	S9_30487511	S9_30604819	4	117.308	0.0360883	0.248414	0.0329435	0.237343
S10_19117729	10	19117729	S10_19117729	S10_19137100	1	19.371	0.0324051	0.202532	0.0645202	0.285782
S10_28238399	10	28238399	S10_28238399	S10_28331133	10	92.734	0.0310049	0.230792	0.0160643	0.166125
S10_27000312	10	27000312	S10_27000312	S10_27033765	4	33.453	0.0278111	0.239922	0.025323	0.228938
S6_26391721	6	26391721	S6_26391721	S6_26510764	6	119.043	0.0185463	0.183544	0.0508587	0.303945
S4_21796397	4	21796397	S4_21796397	S4_21796722	3	0.325	0.0184068	0.152668	0.00866201	0.104729
S4_21796397	4	21796397	S4_21796397	S4_21796723	4	0.326	0.0184068	0.152668	0.00866201	0.104729
S4_21796397	4	21796397	S4_21796397	S4_21796719	1	0.322	0.0184068	0.152668	0.00866201	0.104729
S4_21796397	4	21796397	S4_21796397	S4_21796720	2	0.323	0.0184068	0.152668	0.00866201	0.104729
S10_28238399	10	28238399	S10_28238399	S10_28251584	3	13.185	0.0176998	0.149732	0.015873	0.141795
S6_26391721	6	26391721	S6_26391721	S6_26510922	7	119.201	0.00547407	0.0815297	0.00347222	0.0649328
S6_26391721	6	26391721	S6_26391721	S6_26510923	8	119.202	0.00547407	0.0815297	0.00347222	0.0649328
S6_26391721	6	26391721	S6_26391721	S6_26542553	12	150.832	0.00503471	0.0782006	0.00303763	0.0607421
S6_26391721	6	26391721	S6_26391721	S6_26515828	10	124.107	0.00496102	1	0.0137332	1.6638
S6_26391605	6	26391605	S6_26391605	S6_26391721	1	0.116	0.0048675	1	0.0162651	1.828
S6_26391721	6	26391721	S6_26391721	S6_26479409	4	87.688	0.00323948	0.0627687	0.00201207	0.0494683
S6_26391721	6	26391721	S6_26391721	S6_26513469	9	121.748	0.00221257	0.047038	0.00144668	0.0380352
S6_26391721	6	26391721	S6_26391721	S6_26473073	3	81.352	0.000394233	0.0215691	0.000271727	0.017907
S6_26391721	6	26391721	S6_26391721	S6_26486610	5	94.889	0.000394233	0.0215691	0.000271727	0.017907
S6_26391721	6	26391721	S6_26391721	S6_26473066	2	81.345	0.000240798	0.0168593	0.000182648	0.0146832
S2_28475346	2	28475346	S2_28475346	S2_28475349	1	0.003	0	0	0	0
S10_3642345	10	3642345	S10_3642345	S10_3642366	1	0.021	0	0	0	0
S10_17806678	10	17806678	S10_17806678	S10_17806692	2	0.014	0	0	0	0
S10_19571859	10	19571859	S10_19571859	S10_19571863	1	0.004	0	0	0	0
S10_22840000	10	22840000	S10_22840000	S10_22840164	1	0.164	0	0	0	0
S10_26077378	10	26077378	S10_26077378	S10_26077384	2	0.006	0	0	0	0
S10_26077380	10	26077380	S10_26077380	S10_26077384	1	0.004	0	0	0	0
S11_17699112	11	17699112	S11_17699112	S11_17699115	1	0.003	0	0	0	0
