# Supplementary material for: Single nucleotide polymorphisms generated by genotyping by sequencing to characterize genome-wide diversity, linkage disequilibrium, and selective sweeps in cultivated watermelon
Source: BMC Genomics. 2014 Sep 8;15(1):767. doi: 10.1186/1471-2164-15-767 (PMC4246513; doi:10.1186/1471-2164-15-767)
Supplement: Supplementary file 3 — Additional file 3: Table S2: List of significant marker associations and respective LD values estimated for pair-wise adjacent SNPs within haplotypes. (XLSX 46 KB) [file 12864_2014_6684_MOESM3_ESM.xlsx]

## Sheet: Data
Marker 1	Chromosome	Position	Marker 2	Distance in markers	Distance in kb	EM - R Squared	EM - D Prime	CHM - R Squared	CHM - D Prime
S1_14672759	1	14672759	S1_14672765	1	0.006	1	1	1	1
S2_14936386	2	14936386	S2_14936399	1	0.013	1	1	1	1
S4_15982532	4	15982532	S4_15982537	1	0.005	1	1	1	1
S5_32573761	5	32573761	S5_32573763	1	0.002	1	1	1	1
S7_30429554	7	30429554	S7_30429555	1	0.001	1	1	1	1
S5_30864208	5	30864208	S5_30864210	1	0.002	1	1	1	1
S5_30864210	5	30864210	S5_30864214	1	0.004	1	1	1	1
S9_18415165	9	18415165	S9_18415166	1	0.001	1	1	1	1
S4_21806521	4	21806521	S4_21806522	1	0.001	1	1	1	1
S4_21806522	4	21806522	S4_21806523	1	0.001	1	1	1	1
S8_20595378	8	20595378	S8_20595379	1	0.001	1	1	1	1
S9_6254582	9	6254582	S9_6254585	1	0.003	1	1	1	1
S6_13324557	6	13324557	S6_13324559	1	0.002	1	1	1	1
S6_26657327	6	26657327	S6_26657353	1	0.026	1	1	1	1
S9_4303885	9	4303885	S9_4303886	1	0.001	1	1	1	1
S6_26307524	6	26307524	S6_26307557	1	0.033	1	1	1	1
S6_14833910	6	14833910	S6_14833911	1	0.001	1	1	1	1
S5_11247627	5	11247627	S5_11247636	1	0.009	1	1	1	1
S3_3365495	3	3365495	S3_3365496	1	0.001	1	1	1	1
S6_25859119	6	25859119	S6_25859154	1	0.035	1	1	1	1
S3_5361517	3	5361517	S3_5362075	1	0.558	1	1	1	1
S3_7700670	3	7700670	S3_7700671	1	0.001	1	1	1	1
S3_3906922	3	3906922	S3_3906953	1	0.031	1	1	1	1
S7_23918904	7	23918904	S7_23918938	1	0.034	1	1	1	1
S3_5452749	3	5452749	S3_5452776	1	0.027	1	1	1	1
S1_33183540	1	33183540	S1_33183541	1	0.001	1	1	1	1
S3_3353670	3	3353670	S3_3353700	1	0.03	1	1	1	1
S6_21143924	6	21143924	S6_21143930	1	0.006	1	1	1	1
S6_26473066	6	26473066	S6_26473073	1	0.007	1	1	1	1
S3_12184521	3	12184521	S3_12184551	1	0.03	1	1	1	1
S6_26510922	6	26510922	S6_26510923	1	0.001	1	1	1	1
S9_6093356	9	6093356	S9_6093359	1	0.003	1	1	1	1
S1_28361997	1	28361997	S1_28361998	1	0.001	1	1	1	1
S3_5441944	3	5441944	S3_5441945	1	0.001	1	1	1	1
S6_23683007	6	23683007	S6_23683008	1	0.001	1	1	1	1
S9_32564692	9	32564692	S9_32564704	1	0.012	1	1	1	1
S1_26420820	1	26420820	S1_26420821	1	0.001	1	1	1	1
S3_22303581	3	22303581	S3_22303588	1	0.007	1	1	1	1
S3_5504228	3	5504228	S3_5504242	1	0.014	1	1	1	1
S3_2214074	3	2214074	S3_2214103	1	0.029	1	1	1	1
S9_32614884	9	32614884	S9_32614917	1	0.033	1	1	1	1
S9_32614167	9	32614167	S9_32614676	1	0.509	1	1	1	1
S9_32646333	9	32646333	S9_32646342	1	0.009	1	1	1	1
S9_32646342	9	32646342	S9_32663635	1	17.293	1	1	1	1
S3_3577424	3	3577424	S3_3577425	1	0.001	1	1	1	1
S9_32565804	9	32565804	S9_32565806	1	0.002	1	1	1	1
S9_32614743	9	32614743	S9_32614749	1	0.006	1	1	1	1
S9_32614077	9	32614077	S9_32614098	1	0.021	1	1	1	1
S3_4635034	3	4635034	S3_4635100	1	0.066	1	1	1	1
S6_26851087	6	26851087	S6_26851094	1	0.007	1	1	1	1
S3_4153110	3	4153110	S3_4153136	1	0.026	1	1	1	1
S3_3624019	3	3624019	S3_3624045	1	0.026	1	1	1	1
S3_4307170	3	4307170	S3_4307220	1	0.05	1	1	1	1
S3_4307220	3	4307220	S3_4307221	1	0.001	1	1	1	1
S6_26823836	6	26823836	S6_26823867	1	0.031	1	1	1	1
S9_32408338	9	32408338	S9_32408380	1	0.042	1	1	1	1
S6_26873331	6	26873331	S6_26873376	1	0.045	1	1	1	1
S6_26873376	6	26873376	S6_26873382	1	0.006	1	1	1	1
S6_26818487	6	26818487	S6_26818500	1	0.013	1	1	1	1
S5_27654197	5	27654197	S5_27654198	1	0.001	1	1	1	1
S5_27654198	5	27654198	S5_27654201	1	0.003	1	1	1	1
S5_27654201	5	27654201	S5_27654204	1	0.003	1	1	1	1
S9_32389481	9	32389481	S9_32389517	1	0.036	1	1	1	1
S6_26913683	6	26913683	S6_26913693	1	0.01	1	1	1	1
S6_26913693	6	26913693	S6_26913694	1	0.001	1	1	1	1
S3_13754047	3	13754047	S3_13754057	1	0.01	1	1	1	1
S10_20824150	10	20824150	S10_20824151	1	0.001	1	1	1	1
S1_21778959	1	21778959	S1_21778966	1	0.007	1	1	1	1
S3_27818549	3	27818549	S3_27818588	1	0.039	1	1	1	1
S2_28385232	2	28385232	S2_28385233	1	0.001	1	1	1	1
S7_15267692	7	15267692	S7_15267693	1	0.001	1	1	1	1
S5_13725209	5	13725209	S5_13725213	1	0.004	1	1	1	1
S5_13725213	5	13725213	S5_13725231	1	0.018	1	1	1	1
S5_13725231	5	13725231	S5_13725246	1	0.015	1	1	1	1
S1_363646	1	363646	S1_363648	1	0.002	1	1	1	1
S6_25610819	6	25610819	S6_25622972	1	12.153	1	1	1	1
S6_26894855	6	26894855	S6_26894857	1	0.002	1	1	1	1
S6_26918095	6	26918095	S6_26928512	1	10.417	1	1	1	1
S6_26928512	6	26928512	S6_26928533	1	0.021	1	1	1	1
S6_25684997	6	25684997	S6_25686199	1	1.202	1	1	1	1
S10_8849193	10	8849193	S10_8849202	1	0.009	0.988665	0.999999	0.942774	0.976515
S7_28691296	7	28691296	S7_28691304	1	0.008	0.981701	1	0.989887	1.00416
S10_26077399	10	26077399	S10_26077400	1	0.001	0.980799	1	0.98122	1.00021
S4_24024321	4	24024321	S4_24024331	1	0.01	0.97765	0.988762	0.25	0.5
S5_1570228	5	1570228	S5_1570231	1	0.003	0.977236	1	0.980467	1.00165
S9_32547234	9	32547234	S9_32547300	1	0.066	0.973653	1	0.98594	1.00629
S9_32547300	9	32547300	S9_32547375	1	0.075	0.973653	1	0.98594	1.00629
S9_32614676	9	32614676	S9_32614743	1	0.067	0.973653	1	0.98594	1.00629
S9_32614749	9	32614749	S9_32614884	1	0.135	0.973653	1	0.98594	1.00629
S9_32614098	9	32614098	S9_32614167	1	0.069	0.973614	1	0.985918	1.0063
S9_32663635	9	32663635	S9_32663746	1	0.111	0.973011	1	0.98578	1.00654
S6_11422357	6	11422357	S6_11422388	1	0.031	0.971136	1	0.965954	0.997328
S11_20545502	11	20545502	S11_20545515	1	0.013	0.97067	1	0.983966	1.00683
S3_4834827	3	4834827	S3_4842097	1	7.27	0.963746	1	0.980511	1.00866
S10_28202754	10	28202754	S10_28202757	1	0.003	0.962573	1	0.979413	1.00871
S3_4883828	3	4883828	S3_4909793	1	25.965	0.9613	1	0.979087	1.00921
S3_4852435	3	4852435	S3_4852588	1	0.153	0.961165	1	0.979011	1.00924
S10_27502597	10	27502597	S10_27502598	1	0.001	0.960062	1	0.974469	1.00747
S3_4634806	3	4634806	S3_4634856	1	0.05	0.960062	1	0.977877	1.00924
S6_2114369	6	2114369	S6_2128807	1	14.438	0.960026	0.999999	0.977234	1.00892
S3_4630876	3	4630876	S3_4634806	1	3.93	0.958633	1	0.977514	1.0098
S3_4634920	3	4634920	S3_4635034	1	0.114	0.958633	1	0.977514	1.0098
S3_4696853	3	4696853	S3_4696958	1	0.105	0.958505	1	0.977441	1.00983
S9_17251691	9	17251691	S9_17276601	1	24.91	0.958466	1	0.977807	1.01004
S3_5441940	3	5441940	S3_5441942	1	0.002	0.957126	1	0.977154	1.01041
S3_5441942	3	5441942	S3_5441944	1	0.002	0.957126	1	0.977154	1.01041
S3_5504242	3	5504242	S3_5557720	1	53.478	0.957126	1	0.977154	1.01041
S3_4617129	3	4617129	S3_4630614	1	13.485	0.957126	1	0.976054	1.00984
S3_4716449	3	4716449	S3_4736283	1	19.834	0.956883	1	0.977021	1.01047
S9_16877560	9	16877560	S9_16877563	1	0.003	0.955488	0.999999	0.952229	0.998292
S7_23094183	7	23094183	S7_23094220	1	0.037	0.954698	1	0.949167	0.997099
S1_21779014	1	21779014	S1_21779021	1	0.007	0.953674	0.999999	0.950429	0.998297
S1_26431129	1	26431129	S1_26431133	1	0.004	0.951806	0.999999	0.943056	0.995392
S7_24264994	7	24264994	S7_24265021	1	0.027	0.950316	1	0.942762	0.996018
S3_3574149	3	3574149	S3_3577424	1	3.275	0.947059	1	0.970477	1.01229
S3_3593817	3	3593817	S3_3603456	1	9.639	0.946885	1	0.970373	1.01233
S6_12336492	6	12336492	S6_12389808	1	53.316	0.946666	0.972968	0.964343	0.98201
S9_32566055	9	32566055	S9_32573402	1	7.347	0.946524	0.972894	0.971553	0.985674
S3_3892377	3	3892377	S3_3906922	1	14.545	0.944426	1	0.97221	1.0146
S3_3320981	3	3320981	S3_3329568	3	8.587	0.944351	1	0.97217	1.01462
S3_3329568	3	3329568	S3_3334203	1	4.635	0.944332	1	0.97216	1.01463
S1_14672675	1	14672675	S1_14672759	1	0.084	0.944262	0.977237	0.956638	0.98362
S3_3334203	3	3334203	S3_3353670	1	19.467	0.944211	1	0.972096	1.01466
S7_29159836	7	29159836	S7_29159838	1	0.002	0.943746	0.999998	0.94621	1.0013
S3_3288389	3	3288389	S3_3319829	1	31.44	0.941408	1	0.968975	1.01454
S3_4162123	3	4162123	S3_4165192	1	3.069	0.941368	1	0.968954	1.01455
S3_4147623	3	4147623	S3_4153110	1	5.487	0.941221	1	0.966796	1.01349
S8_11282972	8	11282972	S8_11282989	1	0.017	0.940898	1	0.937609	0.998251
S2_10529038	2	10529038	S2_10529059	1	0.021	0.939071	0.999995	0.913645	0.986364
S6_26823867	6	26823867	S6_26851087	1	27.22	0.937862	1	0.966877	1.01535
S9_32575250	9	32575250	S9_32607941	1	32.691	0.936332	1	0.965696	1.01556
S9_32607941	9	32607941	S9_32613357	1	5.416	0.936332	1	0.965696	1.01556
S3_5023478	3	5023478	S3_5046624	1	23.146	0.935438	1	0.965783	1.01609
S3_5046624	3	5046624	S3_5046629	1	0.005	0.935437	1	0.964456	1.01539
S11_20670288	11	20670288	S11_20670399	1	0.111	0.93421	1	0.960323	1.01388
S11_7342654	11	7342654	S11_7342655	1	0.001	0.934145	0.966512	0.927076	0.962848
S11_7342655	11	7342655	S11_7342656	1	0.001	0.93364	0.999996	0.926699	0.996272
S3_4842097	3	4842097	S3_4852299	1	10.202	0.93149	1	0.965668	1.01818
S6_26330910	6	26330910	S6_26330937	1	0.027	0.930029	1	0.911178	0.989813
S5_26877946	5	26877946	S5_26877947	1	0.001	0.929756	0.999999	0.954206	1.01306
S8_5817803	8	5817803	S8_5817820	1	0.017	0.92969	0.999999	0.919763	0.994646
S6_26510923	6	26510923	S6_26513469	1	2.546	0.92754	0.963089	0.953299	0.97637
S11_22984177	11	22984177	S11_22984198	1	0.021	0.924979	0.999999	0.941691	1.00899
S4_20814544	4	20814544	S4_20818695	1	4.151	0.921133	0.96528	0.954549	0.982633
S3_4634856	3	4634856	S3_4634920	1	0.064	0.920398	1	0.95604	1.01918
S3_4804340	3	4804340	S3_4808834	1	4.494	0.919894	1	0.914741	0.997195
S3_4635100	3	4635100	S3_4635170	1	0.07	0.918251	0.958254	0.954989	0.977235
S3_4455748	3	4455748	S3_4455895	1	0.147	0.915706	0.956925	0.953969	0.976713
S3_4630614	3	4630614	S3_4630876	1	0.262	0.914474	1	0.952376	1.02051
S3_5441926	3	5441926	S3_5441940	1	0.014	0.912662	0.955333	0.953798	0.976626
S10_27724810	10	27724810	S10_27724962	1	0.152	0.911947	0.976798	0.94548	0.994595
S9_32068699	9	32068699	S9_32068738	1	0.039	0.911444	0.960878	0.931453	0.971368
S6_25610786	6	25610786	S6_25610819	1	0.033	0.911138	0.999996	0.891809	0.989333
S6_25610785	6	25610785	S6_25610786	1	0.001	0.911105	0.999996	0.891759	0.989323
S11_23771784	11	23771784	S11_23771906	1	0.122	0.911092	0.973351	0.935745	0.986432
S8_3720988	8	3720988	S8_3735227	1	14.239	0.910229	0.984013	0.933492	0.996509
S3_5362075	3	5362075	S3_5378582	1	16.507	0.908793	0.953306	0.952762	0.976095
S3_5378582	3	5378582	S3_5410529	1	31.947	0.908793	0.953306	0.952762	0.976095
S3_7959062	3	7959062	S3_7959113	1	0.051	0.90828	1	0.89346	0.991808
S6_26578756	6	26578756	S6_26633666	1	54.91	0.907215	0.952478	0.941933	0.970532
S3_4291883	3	4291883	S3_4291890	1	0.007	0.907209	1	0.900224	0.996143
S4_7103868	4	7103868	S4_7103873	1	0.005	0.904912	0.999999	0.894799	0.994395
S5_25500143	5	25500143	S5_25500197	1	0.054	0.903893	0.957432	0.942053	0.977433
S6_26894848	6	26894848	S6_26894855	1	0.007	0.903741	0.999998	0.940674	1.02023
S3_18158033	3	18158033	S3_18171286	1	13.253	0.902996	0.950261	0.943423	0.9713
S3_4530743	3	4530743	S3_4530897	1	0.154	0.902989	1	0.892495	0.994172
S3_4530655	3	4530655	S3_4530743	1	0.088	0.902777	1	0.892232	0.994142
S8_4541109	8	4541109	S8_4542356	1	1.247	0.902178	0.956652	0.944119	0.978637
S6_26190482	6	26190482	S6_26219042	1	28.56	0.900132	0.965096	0.936971	0.984647
S6_26903234	6	26903234	S6_26913683	1	10.449	0.899226	0.999999	0.9458	1.02557
S5_33224004	5	33224004	S5_33227716	1	3.712	0.897402	0.959858	0.939156	0.981934
S6_26913750	6	26913750	S6_26918095	1	4.345	0.896633	0.946907	0.933825	0.966346
S7_6301459	7	6301459	S7_6301544	1	0.085	0.896138	0.952262	0.940392	0.975491
S6_25824881	6	25824881	S6_25835978	1	11.097	0.894683	0.983617	0.934334	1.00518
S3_3759594	3	3759594	S3_3801940	1	42.346	0.894674	1	0.941449	1.02581
S3_3603456	3	3603456	S3_3624019	1	20.563	0.894	1	0.94107	1.02599
S6_25824821	6	25824821	S6_25824881	1	0.06	0.892431	0.96739	0.932005	0.988606
S6_26554431	6	26554431	S6_26578756	1	24.325	0.892169	1	0.8935	1.00075
S6_26633666	6	26633666	S6_26633996	1	0.33	0.89176	0.951849	0.932439	0.973317
S6_26872211	6	26872211	S6_26873331	1	1.12	0.891736	0.944318	0.935377	0.967149
S10_26077380	10	26077380	S10_26077384	1	0.004	0.891426	0.987598	0.0635858	0.263765
S3_5452658	3	5452658	S3_5452749	1	0.091	0.891425	0.944153	0.943374	0.971274
S6_26473073	6	26473073	S6_26479409	1	6.336	0.891274	0.961839	0.932108	0.983626
S2_28385233	2	28385233	S2_28385261	1	0.028	0.891188	0.999997	0.875824	0.991339
S9_32573492	9	32573492	S9_32575250	1	1.758	0.890906	1	0.882826	0.995455
S9_7659200	9	7659200	S9_7659233	1	0.033	0.889769	1	0.901317	1.00647
S11_4431399	11	4431399	S11_4461885	1	30.486	0.889669	0.95399	0.935868	0.978446
S3_4808834	3	4808834	S3_4808953	1	0.119	0.888855	0.960991	0.900959	0.967512
S1_169305	1	169305	S1_181862	1	12.557	0.887094	0.949694	0.931482	0.973164
S9_32615399	9	32615399	S9_32615586	1	0.187	0.885588	0.999999	0.876665	0.994949
S11_21042180	11	21042180	S11_21055953	1	13.773	0.884	0.951487	0.915681	0.968386
S6_25835978	6	25835978	S6_25854123	1	18.145	0.881902	0.939097	0.924151	0.961328
S3_4852588	3	4852588	S3_4883828	1	31.24	0.881362	0.95821	0.893788	0.964941
S7_28832401	7	28832401	S7_28836455	1	4.054	0.880264	0.952828	0.900656	0.963801
S3_4453491	3	4453491	S3_4455748	1	2.257	0.877521	0.956776	0.931481	0.985754
S6_26102113	6	26102113	S6_26105840	1	3.727	0.877217	0.951532	0.92254	0.975804
S3_4635170	3	4635170	S3_4696853	1	61.683	0.87686	0.956532	0.932468	0.986397
S6_25866522	6	25866522	S6_25950261	1	83.739	0.873034	0.934363	0.921509	0.959952
S3_4609570	3	4609570	S3_4609751	1	0.181	0.871912	0.954676	0.930385	0.986168
S6_26513469	6	26513469	S6_26515828	1	2.359	0.870363	0.941888	0.919087	0.967894
S9_3676303	9	3676303	S9_3679487	1	3.184	0.870091	0.941769	0.901328	0.958525
S9_32614021	9	32614021	S9_32614077	1	0.056	0.869825	0.999999	0.874534	1.0027
S9_32462501	9	32462501	S9_32462594	1	0.093	0.869706	0.953823	0.879158	0.958992
S3_28329474	3	28329474	S3_28333408	1	3.934	0.869668	0.949872	0.914303	0.973942
S3_5441945	3	5441945	S3_5452658	1	10.713	0.868443	0.953379	0.930688	0.986954
S6_26130655	6	26130655	S6_26190482	1	59.827	0.867993	0.947684	0.897448	0.963629
S5_33501924	5	33501924	S5_33505841	1	3.917	0.867812	0.973506	0.880461	0.980574
S9_6254585	9	6254585	S9_6254623	1	0.038	0.867553	0.95297	0.898665	0.969907
S2_5295262	2	5295262	S2_5295337	1	0.075	0.866796	0.985	0.90839	1.00836
S3_4530897	3	4530897	S3_4547086	1	16.189	0.866559	1	0.87807	1.00662
S9_32565806	9	32565806	S9_32565914	1	0.108	0.865622	1	0.85839	0.995814
S9_32565914	9	32565914	S9_32566055	1	0.141	0.865605	1	0.87231	1.00387
S6_25950261	6	25950261	S6_25951704	1	1.443	0.864539	0.967036	0.876513	0.97371
S9_32573402	9	32573402	S9_32573492	1	0.09	0.860808	0.969395	0.866612	0.972657
S5_24229581	5	24229581	S5_24248399	1	18.818	0.860687	0.985596	0.874699	0.993587
S3_27671311	3	27671311	S3_27686802	1	15.491	0.857671	0.971288	0.918772	1.00529
S9_32419276	9	32419276	S9_32462501	1	43.225	0.851492	0.976122	0.871741	0.987661
S3_3705767	3	3705767	S3_3705806	1	0.039	0.851309	0.946851	0.918053	0.983268
S6_25757236	6	25757236	S6_25757346	1	0.11	0.850826	0.922402	0.90835	0.953074
S6_26003558	6	26003558	S6_26013815	1	10.257	0.849754	0.921821	0.904768	0.951193
S9_32564747	9	32564747	S9_32565804	1	1.057	0.849618	0.966672	0.857415	0.971097
S1_12628842	1	12628842	S1_12628978	1	0.136	0.848834	0.929396	0.894329	0.953976
S6_25854123	6	25854123	S6_25859020	1	4.897	0.847351	0.950291	0.9054	0.982302
S6_25622972	6	25622972	S6_25684997	1	62.025	0.84669	1	0.857963	1.00664
S1_29321810	1	29321810	S1_29324703	1	2.893	0.846346	0.928167	0.909576	0.962213
S3_3584275	3	3584275	S3_3593817	1	9.542	0.844324	0.94416	0.912324	0.981445
S6_26804068	6	26804068	S6_26818487	1	14.419	0.844168	0.944082	0.904067	0.977002
S6_26633996	6	26633996	S6_26635336	1	1.34	0.843447	0.961369	0.880957	0.982514
S3_4153136	3	4153136	S3_4153636	1	0.5	0.841356	1	0.860967	1.01159
S9_32614917	9	32614917	S9_32615399	2	0.482	0.840988	0.970157	0.85898	0.98048
S6_26510764	6	26510764	S6_26510922	1	0.158	0.840343	0.935953	0.899699	0.968443
S6_26238258	6	26238258	S6_26250584	1	12.326	0.839025	0.931466	0.883912	0.956057
S7_5955131	7	5955131	S7_5980321	1	25.19	0.834608	0.948201	0.878914	0.973044
S6_25686199	6	25686199	S6_25757236	1	71.037	0.834512	0.913516	0.842454	0.917853
S6_26307557	6	26307557	S6_26330910	1	23.353	0.831604	0.98037	0.900561	1.02021
S6_26099489	6	26099489	S6_26102113	1	2.624	0.83115	0.918994	0.896984	0.954697
S3_4852299	3	4852299	S3_4852435	1	0.136	0.829827	1	0.84142	1.00696
S9_32615586	9	32615586	S9_32634779	1	19.193	0.829287	1	0.84725	1.01077
S6_26657353	6	26657353	S6_26657471	1	0.118	0.825975	0.916363	0.875451	0.943409
S5_16809505	5	16809505	S5_16814495	1	4.99	0.824579	0.940862	0.87078	0.966861
S3_5557720	3	5557720	S3_5598103	1	40.383	0.823471	1	0.815226	0.994981
S6_26655237	6	26655237	S6_26656130	1	0.893	0.822187	0.920894	0.856559	0.939946
S6_25859154	6	25859154	S6_25865915	1	6.761	0.82138	0.982313	0.874763	1.01373
S9_32613357	9	32613357	S9_32614021	1	0.664	0.818551	0.970029	0.846582	0.986499
S6_26851094	6	26851094	S6_26872211	1	21.117	0.817992	0.933832	0.89847	0.978692
S3_3906953	3	3906953	S3_3914005	1	7.052	0.815393	1	0.851757	1.02206
S8_19058319	8	19058319	S8_19066312	1	7.993	0.815152	0.953524	0.865898	0.982756
S6_26370815	6	26370815	S6_26391605	1	20.79	0.814898	0.926923	0.838308	0.940143
S6_26732253	6	26732253	S6_26738439	1	6.186	0.814098	0.932168	0.867547	0.962282
S6_2092048	6	2092048	S6_2092056	1	0.008	0.812444	0.963206	0.774817	0.940636
S8_25163243	8	25163243	S8_25166485	1	3.242	0.809536	0.965907	0.842459	0.985353
S6_26913694	6	26913694	S6_26913750	1	0.056	0.809442	0.946493	0.887643	0.99116
S7_1891215	7	1891215	S7_1891217	1	0.002	0.808252	0.999992	0.797203	0.993134
S11_4461885	11	4461885	S11_4461956	1	0.071	0.805515	0.950842	0.839608	0.970755
S3_2530229	3	2530229	S3_2530231	1	0.002	0.80517	0.979938	0.760069	0.952097
S6_26479409	6	26479409	S6_26486610	1	7.201	0.804817	0.940313	0.855705	0.969586
S6_26635336	6	26635336	S6_26655237	1	19.901	0.803084	0.980156	0.863478	1.01634
S9_32564704	9	32564704	S9_32564747	1	0.043	0.801602	1	0.793758	0.995095
S3_20023261	3	20023261	S3_20051173	1	27.912	0.801107	0.94774	0.867208	0.986065
S6_26894857	6	26894857	S6_26903234	1	8.377	0.801095	0.943841	0.877551	0.987855
S6_25859020	6	25859020	S6_25859119	1	0.099	0.801018	0.931947	0.842093	0.955543
S3_3801940	3	3801940	S3_3826710	1	24.77	0.800909	0.943822	0.885705	0.992529
S11_20660165	11	20660165	S11_20670288	1	10.123	0.799774	0.91013	0.818827	0.920907
S2_7506941	2	7506941	S2_7509434	1	2.493	0.79688	0.911995	0.825765	0.928377
S9_32519588	9	32519588	S9_32547234	1	27.646	0.79642	0.999999	0.814089	1.01103
S11_1007083	11	1007083	S11_1011759	1	4.676	0.793122	0.984914	0.781315	0.977556
S3_5500640	3	5500640	S3_5504228	1	3.588	0.792372	0.909968	0.887102	0.962827
S3_3564994	3	3564994	S3_3574149	1	9.155	0.791826	0.940907	0.826908	0.961524
S3_4303817	3	4303817	S3_4307170	1	3.353	0.79146	0.940803	0.882924	0.993679
S6_25951704	6	25951704	S6_26003558	1	51.854	0.790859	0.903385	0.830147	0.925552
S7_14844387	7	14844387	S7_14844395	1	0.008	0.790854	0.939205	0.617737	0.830069
S6_26370685	6	26370685	S6_26370815	1	0.13	0.790745	0.922689	0.863799	0.96437
S5_16596347	5	16596347	S5_16596381	1	0.034	0.789598	0.94611	0.852767	0.983227
S6_26873382	6	26873382	S6_26894848	1	21.466	0.789483	0.888529	0.758213	0.870755
S6_25757346	6	25757346	S6_25757473	1	0.127	0.787874	0.921643	0.869509	0.968214
S6_26656130	6	26656130	S6_26657327	1	1.197	0.786668	0.886943	0.835258	0.913925
S5_8700205	5	8700205	S5_8702354	1	2.149	0.785837	0.961489	0.791398	0.964885
S3_3914005	3	3914005	S3_3914421	1	0.416	0.78348	0.90575	0.879002	0.959377
S1_10503928	1	10503928	S1_10510942	1	7.014	0.781571	1	0.817728	1.02287
S6_26486610	6	26486610	S6_26510764	1	24.154	0.777162	0.917101	0.838754	0.95275
S7_29159840	7	29159840	S7_29159841	1	0.001	0.76923	0.999999	0.774786	1.0036
S6_25783799	6	25783799	S6_25814032	1	30.233	0.758953	0.934592	0.778669	0.946653
S7_3614838	7	3614838	S7_3617046	1	2.208	0.758485	0.938904	0.827009	0.980399
S5_27234969	5	27234969	S5_27236816	1	1.847	0.756552	0.962492	0.804114	0.992285
S1_28310893	1	28310893	S1_28311259	1	0.366	0.754162	0.881191	0.795264	0.904885
S7_7478503	7	7478503	S7_7478590	1	0.087	0.752172	0.949616	0.796191	0.977008
S8_24025007	8	24025007	S8_24025514	1	0.507	0.750557	0.940323	0.725257	0.924338
S3_4736283	3	4736283	S3_4804340	1	68.057	0.749702	0.905689	0.733383	0.895777
S3_4815402	3	4815402	S3_4815820	1	0.418	0.747588	0.999994	0.735375	0.991793
S3_4134617	3	4134617	S3_4147623	1	13.006	0.74709	0.888157	0.805133	0.922013
S7_15267654	7	15267654	S7_15267664	1	0.01	0.74344	0.947348	0.748395	0.9505
S6_26330937	6	26330937	S6_26331274	1	0.337	0.743036	0.937973	0.805295	0.97648
S6_26305804	6	26305804	S6_26307524	1	1.72	0.7406	0.914013	0.820314	0.961945
S7_29077618	7	29077618	S7_29104809	1	27.191	0.737954	0.876447	0.796976	0.910822
S6_26818500	6	26818500	S6_26823836	1	5.336	0.734243	0.881793	0.783289	0.910768
S3_4716008	3	4716008	S3_4716326	1	0.318	0.729522	0.896977	0.75552	0.91282
S2_11987302	2	11987302	S2_11987324	1	0.022	0.729102	1	0.70859	0.985833
S6_26238242	6	26238242	S6_26238243	1	0.001	0.727717	0.887607	0.709774	0.876596
S5_24515784	5	24515784	S5_24515831	1	0.047	0.727692	0.999998	0.702952	0.982852
S7_1891221	7	1891221	S7_1891223	1	0.002	0.724173	0.999962	0.705467	0.986963
S7_1891217	7	1891217	S7_1891221	1	0.004	0.723461	0.949678	0.705006	0.937487
S8_16016905	8	16016905	S8_16016908	1	0.003	0.720677	0.955684	8.29765e-05	0.0102547
S6_26370569	6	26370569	S6_26370685	1	0.116	0.716348	0.901928	0.758253	0.927933
S10_17806678	10	17806678	S10_17806692	1	0.014	0.713683	0.999918	0.0668173	0.305954
S3_3830382	3	3830382	S3_3838964	1	8.582	0.705553	0.839972	0.782307	0.884481
S7_30429555	7	30429555	S7_30429609	1	0.054	0.694698	0.985547	0.708206	0.995082
S6_26250584	6	26250584	S6_26305804	1	55.22	0.683856	0.876136	0.705814	0.890091
S6_26365140	6	26365140	S6_26370569	1	5.429	0.681009	0.961484	0.698534	0.973777
S1_2169311	1	2169311	S1_2299218	1	129.907	0.669279	0.831678	0.724166	0.865109
S3_3826710	3	3826710	S3_3830382	1	3.672	0.669082	0.839547	0.759273	0.894344
S2_33690203	2	33690203	S2_33699630	1	9.427	0.65693	0.957662	0.681736	0.975576
S9_6519900	9	6519900	S9_6524434	1	4.534	0.652926	0.96708	0.674472	0.982907
S3_5259945	3	5259945	S3_5361517	1	101.572	0.637321	0.904922	0.683216	0.936939
S6_26331274	6	26331274	S6_26365140	1	33.866	0.625552	0.903203	0.681377	0.942643
S1_24023628	1	24023628	S1_24023642	1	0.014	0.622412	0.939974	0.662718	0.969932
S5_33227716	5	33227716	S5_33231378	1	3.662	0.621178	0.947243	0.612814	0.940845
S2_4453123	2	4453123	S2_4465301	1	12.178	0.610165	0.796763	0.636724	0.813919
S4_17389529	4	17389529	S4_17546901	1	157.372	0.608611	0.999999	0.660277	1.04158
S10_27401174	10	27401174	S10_27401297	1	0.123	0.603807	0.821773	0.695394	0.881897
S6_26067245	6	26067245	S6_26067248	1	0.003	0.590499	0.980134	0.0104241	0.130225
S3_7715169	3	7715169	S3_7734155	1	18.986	0.577529	0.999998	0.60929	1.02713
S7_29159838	7	29159838	S7_29159839	1	0.001	0.576794	0.999992	0.507858	0.938334
S7_29159839	7	29159839	S7_29159840	1	0.001	0.576794	0.999992	0.538127	0.965893
S10_27400992	10	27400992	S10_27401174	1	0.182	0.560943	0.829219	0.59614	0.854839
S9_24036607	9	24036607	S9_24036610	1	0.003	0.539371	0.817186	0.519231	0.801784
S9_32634779	9	32634779	S9_32639679	1	4.9	0.538501	0.951202	0.606965	1.00986
S11_22127592	11	22127592	S11_22204086	1	76.494	0.518452	0.960454	0.531023	0.972028
S9_32639679	9	32639679	S9_32646333	1	6.654	0.516179	0.999995	0.558851	1.04051
S2_23566433	2	23566433	S2_23566435	1	0.002	0.515152	0.717741	0.49786	0.705592
S1_3288298	1	3288298	S1_3288454	1	0.156	0.507519	0.960717	0.533478	0.98498
S1_33541040	1	33541040	S1_33541127	1	0.087	0.495483	0.975931	0.00469783	0.0950283
S1_24023113	1	24023113	S1_24023628	1	0.515	0.49242	0.829589	0.585879	0.904897
S1_33541137	1	33541137	S1_33541139	1	0.002	0.455625	0.999807	0.0180752	0.199138
S8_15759476	8	15759476	S8_15759481	1	0.005	0.451805	0.688999	0.431543	0.673372
S1_33541127	1	33541127	S1_33541137	1	0.01	0.429733	0.970983	0.000646959	0.0376748
S3_25761621	3	25761621	S3_25771412	1	9.791	0.412924	0.999995	0.427891	1.01796
S7_24746078	7	24746078	S7_24746255	1	0.177	0.399898	0.936487	0.445111	0.98801
S3_4808953	3	4808953	S3_4808989	1	0.036	0.347825	0.999999	0.343434	0.993667
S3_4376679	3	4376679	S3_4432917	1	56.238	0.342938	0.999992	0.355932	1.01876
S3_24936875	3	24936875	S3_24936986	1	0.111	0.342227	0.960488	0.00218592	0.0767629
S7_30817354	7	30817354	S7_30817359	1	0.005	0.323	0.595466	0.301083	0.574908
S1_363648	1	363648	S1_467409	1	103.761	0.267322	0.569782	0.353127	0.654872
S10_23153234	10	23153234	S10_23307895	1	154.661	0.262564	0.966621	0.275563	0.990261
S9_31366462	9	31366462	S9_31366489	1	0.027	0.255965	0.959148	0.284671	1.0115
S3_6927375	3	6927375	S3_6927377	1	0.002	0.252999	0.99934	0.109632	0.657843
S9_27621525	9	27621525	S9_27773334	1	151.809	0.232141	0.999995	0.250105	1.03797
S11_22204086	11	22204086	S11_22207468	1	3.382	0.209102	0.946933	0.225171	0.982646
S5_21598663	5	21598663	S5_21598664	1	0.001	0.206585	0.999418	0.131693	0.797957
S5_31241529	5	31241529	S5_31241761	1	0.232	0.183286	0.999986	0.195809	1.03358
S1_33992389	1	33992389	S1_34057211	1	64.822	0.182696	0.999894	0.185658	1.00797
S9_1211013	9	1211013	S9_1233204	1	22.191	0.166767	0.999993	0.174138	1.02185
S5_10116705	5	10116705	S5_10221952	1	105.247	0.153756	0.999993	0.166825	1.04163
S5_27234962	5	27234962	S5_27234969	1	0.007	0.153675	0.999993	0.167013	1.04249
S11_20484160	11	20484160	S11_20545502	1	61.342	0.142613	0.999945	0.162733	1.06816
S5_27234918	5	27234918	S5_27234962	1	0.044	0.13479	0.99999	0.146632	1.04299
S10_20718372	10	20718372	S10_20824150	1	105.778	0.129189	0.941482	0.135826	0.965364
S9_85137	9	85137	S9_121263	1	36.126	0.111493	1	0.171277	1.23944
S3_5441923	3	5441923	S3_5441925	1	0.002	0.00918375	0.995626	0.0147869	1.26335
S3_5441925	3	5441925	S3_5441926	1	0.001	0.00906866	0.995517	0.0145538	1.26114
S11_17699112	11	17699112	S11_17699115	1	0.003	1.32302e-07	0.00037398	0.000126968	0.0115854
S1_33541139	1	33541139	S1_33541141	1	0.002	3.3047e-08	0.000184844	2.08459e-05	0.00464247
S10_20843139	10	20843139	S10_20888772	1	45.633	8.82122e-09	9.49947e-05	2.15874e-06	0.00148606
S10_3642345	10	3642345	S10_3642366	1	0.021	3.03247e-32	1.72878e-16	0	0
S10_22840000	10	22840000	S10_22840164	1	0.164	3.03247e-32	1.72878e-16	0	0
S10_19571859	10	19571859	S10_19571863	1	0.004	0	0	0	0
