# Supplementary material for: Single nucleotide polymorphisms generated by genotyping by sequencing to characterize genome-wide diversity, linkage disequilibrium, and selective sweeps in cultivated watermelon
Source: BMC Genomics. 2014 Sep 8;15(1):767. doi: 10.1186/1471-2164-15-767 (PMC4246513; doi:10.1186/1471-2164-15-767)
Supplement: Supplementary file 18 — Additional file 18: Table S6: List of accessions used in the current study. (XLSX 20 KB) [file 12864_2014_6684_MOESM18_ESM.xlsx]

## Sheet: Sheet1
S.No	Acession Number	Country	Contenent	Comments
1	PI 482248	Zimbabwe	Africa
2	PI 482250	Zimbabwe	Africa
3	PI 490379	Mali	Africa
4	PI 494819	Zambia	Africa
5	PI 494821	Zambia	Africa
6	PI 500305	Zambia	Africa
7	PI 500318	Zambia	Africa
8	PI 525084	Egypt	Africa
9	PI 525089	Egypt	Africa
10	PI 525093	Egypt	Africa
11	PI 525098	Egypt	Africa
12	PI 526238	Zimbabwe	Africa
13	PI 532722	Zaire	Africa	Egusi
14	PI 532726	Zaire	Africa	Egusi
15	PI 532733	Zaire	Africa	Egusi
16	PI 535947	Cameroon	Africa
17	PI 542115	Botswana	Africa
18	PI 542120	Botswana	Africa
19	PI 559993	Nigeria	Africa	Egusi
20	PI 560000	Nigeria	Africa	Egusi
21	PI 164247	Liberia	Africa
22	PI 164248	Liberia	Africa	Egusi
24	PI 271752	Ghana	Africa
25	PI 271987	Somalaia	Africa
26	PI 306366	Gabon	Africa
27	PI 319212	Egypt	Africa
28	PI 378611	Zaire	Africa
29	PI 378614	Zaire	Africa
30	PI 385964	Kenya	Africa
31	PI 392291	Kenya	Africa
32	PI 459074	Botswana	Africa
33	PI 482260	Zimbabwe	Africa
34	PI 490375	Mali	Africa
35	PI 490376	Mali	Africa
36	PI 494815	Zambia	Africa
37	PI 378612	Zaire	Africa
38	PI 490385	Mali	Africa
39	PI 505590	Zambia	Africa
40	PI 500302	Zambia	Africa
41	PI 222137	Algeria	Africa
42	PI 560020	Nigeria	Africa	Egusi
43	PI 525095	Egypt	Africa
44	PI 560024	Nigeria	Africa	Egusi
45	PI 535948	Cameroon	Africa
46	PI 532732	Zaire	Africa	Egusi
47	PI 526231	Zimbabwe	Africa
48	PI 487476	Israel	Asia
49	PI 105445	Turkey	Europe
50	PI 113326	China	Asia
51	PI 502319	Uzbekistan	Asia
52	PI 508444	South Korea	Asia
53	PI 161373	South Korea	Asia
54	PI 508446	South Korea	Asia
55	PI 512332	China	Asia
56	PI 163202	India	Asia
57	PI 163203	India	Asia
58	PI 532813	China	Asia
59	PI 534530	Syria	Asia
60	PI 534534	Syria	Asia
61	PI 534586	Syria	Asia
62	PI 534590	Syria	Asia
63	PI 534596	Syria	Asia
64	PI 534598	Syria	Asia
65	PI 536446	Maldives	Asia
66	PI 536451	Maldives	Asia
67	PI 536453	Maldives	Asia
68	PI 537265	Pakistan	Asia
69	PI 537299	Uzbekistan	Asia
70	PI 593389	China	Asia
71	Grif 1729	China	Asia
72	PI 164708	India	Asia
73	PI 164737	India	Asia
74	PI 164977	Turkey	Europe
75	PI 165024	Turkey	Europe
76	PI 169251	Turkey	Europe
77	PI 169253	Turkey	Europe
78	Grif 1730	China	Asia
79	PI 172793	Turkey	Europe
80	PI 172799	Turkey	Europe
81	PI 179233	Turkey	Europe
82	PI 181740	Lebanon	Asia
83	PI 181742	Lebanon	Asia
84	Grif 1731	China	Asia
85	PI 211849	Iran	Asia
86	PI 211851	Iran	Asia
87	PI 212287	Afghanistan	Asia
88	Grif 5595	India	Asia
89	Grif 5596	India	Asia
90	PI 222775	Iran	Asia
91	PI 222778	Iran	Asia
92	PI 226459	Iran	Asia
93	PI 227202	Japan	Asia
94	PI 270307	Philippines	Asia
95	PI 270524	Israel	Asia
96	PI 319236	Japan	Asia
97	Grif 5599	India	Asia
98	Grif 12336	China	Asia
99	PI 426625	Pakistan	Asia
100	PI 435990	China	Asia
101	PI 470246	Indonesia	Asia
102	Grif 14199	India	Asia
103	PI 164539	India	Asia
104	PI 381696	India	Asia
105	PI 212289	Afghanistan	Asia
106	PI 536449	Maldives	Asia
107	PI 534584	Syria	Asia
108	PI 164146	India	Asia
109	PI 169261	Turkey	Europe
110	PI 181868	Syria	Asia
111	Grif 5598	India	Asia
112	PI 174103	Turkey	Europe
113	PI 507861	Hungary	Europe
114	PI 507865	Hungary	Europe
115	PI 507867	Hungary	Europe
116	PI 507868	Hungary	Europe
117	PI 508441	South Korea	Europe
118	PI 512339	Spain	Europe
119	PI 512341	Spain	Europe
120	PI 512343	Spain	Europe
121	PI 512346	Spain	Europe
122	PI 512353	Spain	Europe
123	PI 512356	Spain	Europe
124	PI 512360	Spain	Europe
125	PI 512363	Spain	Europe
126	PI 512373	Spain	Europe
127	PI 512390	Spain	Europe
128	PI 512393	Spain	Europe
129	PI 512395	Spain	Europe
130	PI 512401	Spain	Europe
131	PI 512407	Spain	Europe
132	PI 518606	Russian federation	Europe
133	PI 518608	Former Soviet Union	Europe
134	PI 518609	Former Soviet Union	Europe
135	PI 518612	Former Soviet Union	Europe
136	PI 537465	Spain	Europe
137	PI 538888	Russian federation	Europe
138	PI 561138	Kazakhstan	Europe
139	PI 270144	Greece	Europe
140	PI 270145	Greece	Europe
141	PI 276657	Russian federation	Europe
142	PI 276658	Russian federation	Europe
143	PI 276659	Russian federation	Europe
144	PI 345544	Ukraine	Europe
145	PI 357743	Former Serbia and Montenegro	Europe
146	PI 370427	Former Serbia and Montenegro	Europe
147	PI 370430	Former Serbia and Montenegro	Europe
148	PI 379223	Former Serbia and Montenegro	Europe
149	PI 379229	Former Serbia and Montenegro	Europe
150	PI 379231	Former Serbia and Montenegro	Europe
151	PI 379251	Former Serbia and Montenegro	Europe
152	PI 476324	Former Soviet Union	Europe
153	PI 476329	Former Soviet Union	Europe
154	PI 512350	Spain	Europe
155	PI 357731	Former Serbia and Montenegro	Europe
156	PI 518610	Former Soviet Union	Europe
157	PI 212208	Greece	Europe
158	PI 379237	Former Serbia and Montenegro	Europe
159	PI 163574	Guatemala	South America
160	PI 269678	Belize	South America
161	PI 438675	Mexico	North America
162	Cole's Early	United States	North America
163	Garrisonian	United States	North America
164	King and Queen	United States	North America
165	Klondike Stripe	United States	North America
166	Fairfax	United States	North America
167	Klecky Sweet	United States	North America
168	Mickie Lee	United States	North America
169	Calhoun Gray	United States	North America
170	Sweet Princess	United States	North America
171	Georgia Rattle Snake	United States	North America
172	Orange Tender Sweet	United States	North America
173	Ruby	United States	North America
174	Bush Sugar Baby	United States	North America
175	Crimson Sweet	United States	North America
176	Sugar Baby	United States	North America
177	Garrison	United States	North America
178	Jubliee	United States	North America
179	PI 487458	Venezuela	South America
180	PI 442826	Brazil	South America
181	PI 458738	Paraguay	South America
182	PI 458739	Paraguay	South America
183	PI 543212	Bolivia	South America
